# Supplementary material for: Thermal physiology and movements of skipjack tuna (Katsuwonus pelamis) from tag releases off the northern coast of Japan: Possible insights into spawning and wintering strategies
Source: PLoS One. 2025 Dec 2;20(12):e0336857. doi: 10.1371/journal.pone.0336857 (PMC12671813; doi:10.1371/journal.pone.0336857)
Supplement: S1 File — (XLSX) [file pone.0336857.s002.xlsx]

## Sheet: README
Sheet name	description
Ctag_data	Conventional tag data
Column name	description
TAGID	Conventional tag ID
reldate	release date
rellat	latitude at release
rellon	longitude at release
FLrel	fork length at release (cm)
recdate	recapture date
reclat	latitude at recapture
reclon	longitude at recapture
FLrec	fork length at recapture
dist	distance traveled
direct	direction of movement
dpd	daily distance traveled
Sheet name	description
Atag data	Daily positions obtained from archival tag
Column name	description
tagN	Archival tag number
Year	Record year
Month	Record month
Day	Record day
Lon_E	Estimated longitude
Lat_N	Estimated latitude
dist	Distance traveled from the previous day
direct	Direction of movement from the previous day
Sheet name	description
Water temperature experienced	Daily mean water temperature data for each group
Column name	description
day	record day
month	record month
temp	Water temperature (C)
group	Movement groups
Sheet name	description
abnormal temperature	Data recorded when body temperature exceeded 31°C in the time series
Column name	description
tagN	Archival tag number
Date	Date when the rise in body temperature began
Time	Time when the rise in body temperature began
exTemp	External temperature when the rise in body temperature began
inTemp	Body temperature when the rise in body temperature began
duration	Duration of elevated body temperature
Sheet name	description
Maturity for recaptured tags
Column name	description
tagN	Conventional tag number
rel date	Date at release
rel FL(cm)	FL at release
RELLAT_D	Released latitude (degree)
RELLAT_M	Released latitude (minute)
RELLAT_NS	Released latitude (north or south)
RELLON_D	Released longitude (degree)
RELLON_M	Released longitude (minute)
RELLON_EW	Released longitude (north or south)
rec date	Date at recapture
rec FL	FL at recapture
rec BW	Body weight (kg) at recapture
rec GW	Gonad weight (g) at recapture
rec GI	Gonad index
gonad	Maturity stage
RECLAT_D	Recaptured latitude (degree)
RECLAT_M	Recaptured latitude (minute)
RECLAT_NS	Recaptured latitude (north or south)
RECLON_D	Recaptured longitude (degree)
RECLON_M	Recaptured longitude (degree)
RECLON_EW	Recaptured longitude (degree)

## Sheet: Ctag data
TAGID	reldate	rellat	rellon	FLrel	recdate	reclat	reclon	FLrec	dist	direct	dpd
H9275	2015-06-19	36.6167	146.45	460	2015-06-23	35.9667	146.567	483	72.8843	171.698	18.2211
H9292	2015-06-19	36.6167	146.45	500	2015-06-23	35.9667	146.567	533	72.8843	171.698	18.2211
H9610	2016-06-08	36.6667	150.7	460	2016-07-05	35.3333	149.5	470	183.283	-143.467	6.78827
T0572	2016-06-29	36.4667	149.533	520	2016-07-05	35.3333	149.5	510	125.787	-178.619	20.9646
T0584	2016-06-29	36.4667	149.533	492	2016-07-25	34.3333	150.333	480	247.591	162.698	9.52275
T0569	2016-06-29	36.4667	149.533	525	2016-07-25	34.3333	150.333	540	247.591	162.698	9.52275
M3712	2016-06-05	37.2	142.75	490	2016-07-02	35.5833	141.417	NA	215.614	-145.907	7.98569
M3724	2016-06-06	36.55	147.283	450	NA	35.5	141.25	458	556.052	-100.306	NA
T0583	2016-06-29	36.4667	149.533	535	2016-07-08	31.5	151.5	490	580.07	161.187	64.4522
T0556	2016-06-29	36.4667	149.533	538	2016-07-17	35	145	466	441.16	-110.308	24.5089
R7839	2019-10-07	39.5167	143.7	550	2019-10-31	30	142	NA	1067.1	-171.117	44.4624
R7977	2019-10-22	40.7833	149.617	550	2020-05-06	33.9167	138.8	582	1222.8	-125.099	6.20712
R6234	2019-10-03	39.1667	143.983	500	2020-05-07	34.3	137.3	640	804.564	-130.093	3.70767
R7887	2019-10-21	40.8333	149.683	490	2020-05-08	33.9333	138.817	540	1228.22	-125.099	6.14108
R7948	2019-10-22	40.7833	149.617	510	2020-04-20	30	138.833	NA	1543.71	-137.421	8.52878
R7564	2019-10-22	40.7833	149.617	530	2020-04-20	33.9333	138.733	570	1226.19	-124.841	6.77451
R7968	2019-10-22	40.7833	149.617	500	2020-04-18	31	139	540	1445.87	-135.31	8.07749
R6943	2019-10-22	40.7	149.067	500	2020-04-23	33.85	138.7	520	1191.5	-126.342	6.47556
R8002	2019-10-22	40.7833	149.617	500	2020-04-24	30.8333	138.833	550	1470.25	-135.27	7.94728
R7963	2019-10-22	40.7833	149.617	560	2020-05-04	30.8667	138.7	620	1475.31	-134.789	7.5657
R6434	2019-10-22	40.85	149.267	500	2020-05-05	29.5	141	520	1465.52	-146.64	7.47716
R6274	2019-10-07	39.5167	143.7	530	2020-05-17	33.3333	139.667	640	775.416	-150.984	3.4772
R7384	2019-10-07	39.5167	143.7	540	2020-05-16	33.5	139.767	NA	754.723	-150.986	3.39965
R6275	2019-10-07	39.5167	143.7	530	2020-05-16	33.5	139.767	NA	754.723	-150.986	3.39965
R8024	2019-10-22	40.7833	149.617	540	2020-05-14	33.3333	139.5	630	1220.41	-129.424	5.9532
R6248	2019-10-06	39.6333	143.833	510	2020-05-12	33.3667	139.667	630	789.016	-150.509	3.60281
R7380	2019-10-07	39.5167	143.7	510	2020-05-18	33	139.583	620	812.01	-151.663	3.62505
R7849	2019-10-07	39.5167	143.7	520	2020-05-18	33.5667	140.167	615	731.986	-153.327	3.26779
R7666	2019-10-22	40.7833	149.617	500	2020-05-23	33.3333	139.833	590	1198.84	-130.488	5.60204
R7675	2019-10-22	40.7833	149.617	520	2020-05-26	34	138.833	630	1214.36	-124.868	5.59615
R6281	2019-10-07	39.5167	143.7	490	2020-06-02	33.4167	139.583	631	770.702	-150.159	3.2247
R7973	2019-10-22	40.7833	149.617	530	2020-05-27	33.9167	138.8	NA	1222.8	-125.099	5.60918
R7476	2019-10-21	40.9333	149.667	500	2020-06-15	33.4667	135.133	600	1530.26	-118.135	6.42965
R6941	2019-10-22	40.7	149.067	500	2020-06-28	36.05	143.783	565	692.226	-136.52	2.7689
R7929	2019-10-22	40.7833	149.617	520	2020-06-26	36.5	144.333	610	661.301	-134.272	2.66654
R6525	2019-10-22	40.7	149.067	550	2020-06-28	34.3333	147	650	729.793	-164.864	2.91917
R6270	2019-10-07	39.6833	143.617	540	2020-07-01	36	147	690	505.698	142.878	1.88693
R7883	2019-10-21	40.8333	149.683	500	2020-06-25	34.8333	143.833	590	841.392	-140.452	3.39271
R6476	2019-10-22	40.7	149.067	540	2020-06-27	34	138.833	700	1171.17	-126.15	4.7035
R8038	2019-10-22	40.7833	149.617	550	2020-06-22	33.5667	140.167	700	1158.72	-130.713	4.74887
R7795	2019-10-22	40.7	149.067	510	2020-07-01	34.1667	147.833	680	733.255	-171.059	2.89824
R6520	2019-10-22	40.7	149.067	520	2020-06-29	36.6667	146	549	521.131	-148.237	2.07622
R7303	2019-10-03	39.1667	143.983	440	2020-07-08	34.1667	147.5	682	637.595	149.397	2.28529
R8044	2019-10-22	40.7833	149.617	510	2020-07-05	34.4167	145.7	640	786.508	-152.703	3.06034
R7432	2019-10-21	40.9333	149.667	500	2020-07-09	34.5833	146.417	640	760.604	-156.874	2.90307
R7512	2019-10-21	40.8333	149.683	480	2020-06-20	33.9167	138.8	NA	1230.6	-125.115	5.06418
R7920	2019-10-22	40.7833	149.617	500	2020-07-22	38.9167	145.917	NA	378.392	-122.01	1.38099
R6433	2019-10-22	40.85	149.267	530	2020-08-09	37.05	149.167	618	421.945	-178.791	1.44502
R7928	2019-10-22	40.7833	149.617	500	2020-08-04	34.05	139.45	670	1168.37	-126.515	4.07097
R7109	2019-10-22	40.7	149.067	520	2020-08-10	33.5	140	660	1133.7	-131.931	3.86928
R8023	2019-10-22	40.7833	149.617	530	2020-08-18	38	148.117	NA	334.929	-156.828	1.11272
R7650	2019-10-22	40.7833	149.617	520	2020-08-18	38	148.117	NA	334.929	-156.828	1.11272
R6359	2019-10-21	40.9333	149.667	460	2020-08-11	33.3333	140.333	620	1181.48	-132.573	4.005
R6481	2019-10-22	40.7	149.067	500	2020-10-04	34.4167	138.167	670	1187.54	-122.479	3.41247
R6910	2019-10-22	40.85	149.267	490	2020-10-03	31.75	131.833	780	1857.8	-117.385	5.3539
R7700	2019-10-22	40.7833	149.617	530	2020-10-19	39	150.117	670	202.572	167.652	0.55805
R7625	2019-10-22	40.7833	149.617	520	2020-10-30	39.0333	149.367	710	195.48	-173.641	0.522673
R7745	2019-10-22	40.7	149.067	500	2020-11-03	39.3333	149.333	700	153.446	171.382	0.405941
S4195	2020-10-16	40.9833	150.9	375	2020-11-06	39.5	149.5	NA	203.268	-143.668	9.67941
R7107	2019-10-22	40.7	149.067	520	2021-01-20	22.0833	155.25	NA	2144.84	162.384	4.7036
S3436	2020-10-16	40.9833	150.9	375	2021-02-24	26.9167	140.5	421	1829.49	-145.296	13.9656
R6369	2019-10-21	40.8333	149.683	500	2021-04-01	35.4	141.45	722	939.979	-127.266	1.78026
S4038	2020-10-16	40.9833	150.9	410	2021-05-14	33.5	137.5	461	1447.6	-120.718	6.89333
S4635	2020-10-27	39.1167	149.833	400	2021-05-03	30.8333	138.833	500	1359.44	-129.174	7.23109
S2785	2020-10-16	40.9833	150.9	355	2021-05-11	32.3333	136.833	455	1578.71	-122.962	7.6266
S4291	2020-10-17	41.3333	151.067	400	2021-05-22	34.1667	147	475	872.174	-154.475	4.01923
R6293	2019-10-07	39.5167	143.7	570	2020-07-08	34.5	146.5	670	609.877	155.031	2.21774
S3031	2020-10-17	41.3333	151.067	385	2021-06-01	34.5167	141.383	485	1137.65	-128.558	5.01167
S4414	2020-10-17	41.3333	151.067	380	2021-06-10	35.1333	143.167	530	974.89	-132.346	4.13089
S3083	2020-10-17	41.3333	151.067	400	2021-06-24	35.3333	145	500	850.937	-139.542	3.40375
S3374	2020-10-16	40.9833	150.9	380	2021-06-24	33.3833	135.3	492	1618.11	-116.417	6.44665
S3263	2020-10-16	40.9833	150.9	385	2021-06-12	30.9667	138.75	466	1557.78	-131.67	6.51792
S3839	2020-10-16	40.9833	150.9	385	2021-06-26	34.0833	139.517	510	1262.59	-123.688	4.99048
R8009	2019-10-22	40.7833	149.617	510	2020-09-11	39.6	150.417	651	148.003	152.336	0.455395
S5020	2020-10-27	39.1667	149.617	460	2021-06-22	36.0333	142.7	516	702.553	-117.51	2.9519
S3896	2020-10-16	40.9833	150.9	370	2021-06-17	30.75	131.2	520	2102.95	-116.422	8.61865
S3261	2020-10-16	40.9833	150.9	380	2021-07-09	35.6667	147	NA	681.424	-148.749	2.56174
S2816	2020-10-16	40.9833	150.9	350	2021-07-12	34.6833	139.333	490	1233.48	-120.815	4.58543
S5184	2020-10-27	39.1833	149.633	420	2021-07-09	32.85	133.933	NA	1577.09	-111.609	6.18466
S3292	2020-10-16	40.9833	150.9	380	2021-06-25	36.65	141.517	475	945.525	-117.544	3.75209
S4431	2020-10-17	41.3333	151.067	400	2021-07-10	34.5	148.5	500	791.224	-162.627	2.97453
S3026	2020-10-17	41.3333	151.067	410	2021-07-18	32.85	133.933	500	1785.71	-116.299	6.5172
S2836	2020-10-16	40.9833	150.9	350	2021-07-21	39.8333	142.667	485	710.156	-97.666	2.55452
S4097	2020-10-17	41.3333	151.067	380	2021-07-21	39.0833	143.083	480	723.772	-107.572	2.6129
S4093	2020-10-17	41.3333	151.067	370	2021-08-01	32.7333	133.5	490	1826.01	-115.855	6.34031
S4588	2020-10-17	41.3333	151.067	430	2021-08-02	40	142.667	530	725.237	-99.0143	2.50947
S3746	2020-10-16	40.9833	150.9	395	2021-06-20	33.9167	138.8	492	1325.08	-122.411	5.36472
S3210	2020-10-16	40.9833	150.9	380	2021-08-06	33.0167	133.583	501	1772.17	-114.381	6.02779
S3420	2020-10-16	40.9833	150.9	390	2021-08-06	37.5667	141.683	479	880.503	-112.525	2.99491
S4045	2020-10-16	40.9833	150.9	370	2021-08-27	38.3333	146.667	530	467.392	-127.636	1.48378
S3993	2020-10-16	40.9833	150.9	385	2021-09-13	34.45	139.267	500	1254.33	-121.58	3.77811
S4929	2020-10-27	39.0833	149.6	420	2021-09-23	38.1667	142.25	550	647.901	-96.7252	1.9574
S3226	2020-10-16	40.9833	150.9	395	2021-06-18	38.25	146.333	532	495.728	-126.262	2.02338
U6266	2021-10-25	36.7167	141.467	570	2021-10-30	35.5	141.133	590	138.298	-167.368	27.6597
U7053	2021-10-25	36.7167	141.467	540	2021-10-30	35.5	141	550	141.39	-162.574	28.278
U7062	2021-10-25	36.7167	141.467	555	2021-10-30	35.5	141	560	141.39	-162.574	28.278
U6033	2021-10-25	36.7167	141.417	520	2021-11-02	35.5	141.083	570	138.298	-167.368	17.2873
U7013	2021-10-25	36.7167	141.467	550	2021-11-02	35.5	141.083	560	139.345	-165.545	17.4181
U7212	2021-10-25	36.7167	141.467	548	2021-11-02	35	141	570	195.083	-167.385	24.3853
U6195	2021-10-25	36.7167	141.467	530	2021-11-04	35.5833	141	542	132.583	-161.395	13.2583
U7163	2021-10-25	36.7167	141.467	540	2021-11-05	35.45	141.183	532	142.848	-169.625	12.9862
S4512	2020-10-17	41.3333	151.067	375	2021-09-06	32.6333	133.15	590	1859	-115.521	5.73766
U6077	2021-10-25	36.7167	141.467	530	2021-11-10	33.3667	139.65	462	406.917	-155.437	25.4323
U6106	2021-10-25	36.7167	141.467	550	2021-11-18	35.55	141.283	552	130.503	-172.681	5.43761
S2970	2020-10-17	41.3333	151.067	375	2021-09-02	40.7667	150.183	483	97.3404	-129.987	0.304189
U7168	2021-10-25	36.7167	141.467	557	2021-11-02	35.5667	141.35	550	128.037	-175.261	16.0046
U7227	2021-10-25	36.7167	141.467	530	2021-11-02	35.9333	141.333	540	87.7432	-172.118	10.9679
U7123	2021-10-25	36.7167	141.467	545	2021-12-16	35.4	141.5	554	146.128	178.813	2.81016
U7149	2021-10-25	36.7167	141.467	540	2021-12-21	35.5	141.25	545	136.405	-171.713	2.39307
U6153	2021-10-25	36.7167	141.467	550	2021-12-22	35.4667	141.267	552	139.865	-172.542	2.41147
U6036	2021-10-25	36.7167	141.417	550	2021-12-24	35.1333	140.317	550	201.787	-150.206	3.36312
U6738	2021-11-04	36.85	141.317	540	2021-12-23	35.45	141.2	556	155.701	-176.099	3.17757
U7539	2021-10-25	36.7167	141.467	530	2021-12-24	35.55	141.367	543	129.768	-175.993	2.16279
U7537	2021-10-25	36.7167	141.467	530	NA	28.7667	127.85	462	1548.53	-120.787	NA
U7014	2021-10-25	36.7167	141.467	550	2022-03-29	27.45	128.1	620	1624.41	-125.425	10.4801
U7230	2021-10-25	36.7167	141.467	550	2022-04-03	30.0833	129.833	NA	1307.01	-120.887	8.16883
U7280	2021-11-03	36.7	141.583	530	2022-04-19	31.5667	131.717	NA	1072.64	-119.185	6.42299
57671	1999-08-30	39.4833	145.133	NA	2000-02-11	7	123	470	4224.97	-142.54	25.6059
57829	1999-08-30	39.4833	145.133	NA	2000-02-24	34.1667	138.333	470	845.75	-132.118	4.75141
57614	1999-08-30	39.4833	145.133	NA	2000-05-21	30.8667	134.317	NA	1370.85	-130.891	5.17301
57688	1999-08-30	39.4833	145.133	NA	2000-06-02	34.7333	143.283	455	552.167	-162.111	1.99338
57903	1999-08-30	39.4833	145.133	NA	2000-06-12	37.75	146.9	460	246.355	140.798	0.85838
66038	1999-10-14	38.6833	145.5	380	2000-07-09	32.0833	134.083	450	1268.09	-121.796	4.71408
65889	1999-09-13	40.7667	149.933	380	2000-06-26	36.5	145	480	639.183	-136.229	2.22712
57846	1999-08-30	39.4833	145.133	NA	2000-07-27	38.2833	145.883	560	148.26	153.728	0.446565
65872	1999-09-13	40.7667	149.933	360	2000-06-07	33.8667	136.683	NA	1399.65	-118.937	5.22258
51919	2000-06-22	36.5833	148.833	490	2000-11-10	33.1167	133.617	540	1442	-100.992	10.2269
A1527	2000-10-12	39.2	143.417	340	2001-04-30	31.4833	140.6	NA	893.473	-162.518	4.46736
A1467	2000-10-07	39.35	147.1	350	2001-05-13	34.25	140.083	455	843.547	-129.958	3.86948
A1491	2000-10-07	39.35	147.1	330	2001-06-08	33.55	136.217	NA	1167.49	-120.077	4.78478
66264	2000-09-10	40.4833	145.733	360	2001-06-13	34.7333	143.317	463	672.837	-160.764	2.43781
A1588	2000-10-13	39.4833	146.683	380	2001-06-20	33	144.667	459	741.84	-165.252	2.96736
B4257	2001-07-10	39.6	148.833	520	2001-07-16	38.35	149.433	540	148.189	159.271	24.6981
B4263	2001-07-10	39.6	148.833	550	2001-07-16	38.35	149.433	562	148.189	159.271	24.6981
B4299	2001-07-10	39.6	148.833	520	2001-07-16	38.35	149.433	533	148.189	159.271	24.6981
B4211	2001-07-10	39.6	148.833	530	2001-07-16	38.35	149.433	539	148.189	159.271	24.6981
B4227	2001-07-10	39.6	148.833	500	2001-07-16	38.35	149.433	520	148.189	159.271	24.6981
B4313	2001-07-10	39.6	148.833	510	2001-07-16	38.35	149.433	550	148.189	159.271	24.6981
B4197	2001-07-10	39.6	148.833	570	2001-07-16	38.35	149.433	542	148.189	159.271	24.6981
B4343	2001-07-10	39.6	148.833	570	2001-07-16	38.35	149.433	550	148.189	159.271	24.6981
B4101	2001-07-10	39.6	148.833	550	2001-07-16	38.35	149.433	542	148.189	159.271	24.6981
A1543	2000-10-12	39.2	143.417	320	2001-07-11	38.6667	144.933	500	144.218	113.761	0.530212
A1422	2000-09-10	40.4833	145.733	360	2001-06-25	33.75	137.55	NA	1041.82	-133.235	3.61742
B4337	2001-07-10	39.6	148.833	550	2001-07-20	37.3333	147.883	572	264.915	-161.465	26.4915
B5071	2001-07-11	39.6667	151.45	450	2001-07-25	38.4667	146.717	480	430.699	-106.513	30.7642
B4091	2001-07-10	39.6	148.833	520	2001-07-25	37.5833	147.417	527	255.625	-150.687	17.0417
B4243	2001-07-10	39.6	148.833	530	2001-07-22	36.55	149.667	548	346.345	167.554	28.8621
B4169	2001-07-10	39.6	148.833	550	2001-07-22	36.55	149.667	557	346.345	167.554	28.8621
B5147	2001-07-11	39.6667	151.45	530	2001-07-31	38.6667	156.733	545	469.824	101.987	23.4912
B4213	2001-07-10	39.6	148.833	600	2001-08-03	37.15	149.25	NA	274.384	172.245	11.4327
B4927	2001-07-11	39.6833	151.85	560	2001-08-07	37.1167	151.633	573	285.538	-176.132	10.5755
A3917	2001-07-19	37.2167	147.517	410	2001-09-26	35.3	140.817	450	638.396	-107.45	9.25211
B5197	2001-07-11	39.6667	151.45	500	2001-08-04	37.6667	152.233	565	232.247	162.684	9.67694
B6077	2001-07-19	37.2167	147.517	555	2001-11-16	17	154.817	630	2352.19	160.293	19.6016
B5081	2001-07-11	39.6667	151.45	460	2001-11-01	38.6	149.017	480	241.418	-118.601	2.13644
A3905	2001-07-19	37.2167	147.517	400	2002-02-17	14.4833	150.583	570	2537.01	172.313	11.9108
B4395	2001-07-11	39.5333	152.2	490	2002-04-17	33.4667	139.633	574	1309.9	-117.012	4.67821
B5379	2001-07-19	37.4667	147.817	410	2002-04-24	26.3333	142	534	1350.81	-154.381	4.84163
B4273	2001-07-10	39.6	148.833	570	2002-05-27	31.75	149.05	NA	871.205	178.646	2.71404
B4521	2001-07-11	39.6167	151.933	470	2002-06-05	34.8333	144.833	540	823.435	-127.918	2.50284
C2255	2002-07-09	36.75	146.817	460	NA	35.2167	156.267	480	868.651	98.4841	0.135262
B7617	2002-07-09	36.7167	147.5	480	NA	35.2167	156.267	550	807.775	99.285	0.125783
C3831	2002-07-20	38.3667	147.35	370	2002-08-10	37.1667	146.417	402	156.53	-148.021	7.45382
C2911	2002-07-20	38.45	147.567	420	2002-08-10	37.1667	146.417	445	174.767	-144.235	8.32225
C3805	2002-07-20	38.3667	147.35	410	2002-08-16	37.5833	146.1	NA	140.076	-127.982	5.18799
C3933	2002-07-20	38.3667	147.35	390	2002-08-24	37.5333	145.417	438	193.462	-117.964	5.52748
C3423	2002-07-20	38.45	147.567	470	2002-08-24	37.5333	145.417	498	214.516	-117.648	6.12903
C4072	2002-07-20	38.3167	147.367	390	2002-08-24	37.5	145.633	420	177.343	-120.204	5.06694
C3791	2002-07-20	38.3667	147.35	390	2002-08-30	37.8	147.4	453	63.0517	175.995	1.53785
C2777	2002-07-09	36.75	146.817	370	2002-09-08	34.7333	140.35	440	626.119	-109.021	10.2642
C3793	2002-07-20	38.3667	147.35	380	2002-09-11	37.9333	148.367	445	101.266	118.043	1.91067
C3257	2002-07-20	38.4333	147.417	400	2002-09-18	37.1333	146	450	190.765	-138.708	3.17941
C4355	2002-09-26	39.3167	146.45	490	2002-10-25	35.55	141.133	450	629.204	-129.976	21.6967
C4627	2002-09-26	39.3167	146.45	480	2002-09-30	38.3333	144.5	504	201.465	-122.193	50.3662
C0849	2002-09-25	38.7333	145.567	470	2002-10-05	37.95	144.183	488	148.947	-125.285	14.8947
C4659	2002-09-26	39.3167	146.45	470	2002-10-03	38.7167	144.967	484	144.705	-116.938	20.6721
C0888	2002-09-25	38.7333	145.567	460	2002-10-05	37.9167	144.133	NA	154.679	-125.431	15.4679
C0881	2002-09-25	38.7333	145.567	470	2002-10-05	37.9333	144.333	485	139.69	-129.088	13.969
C4445	2002-09-25	38.7333	145.567	430	2002-10-05	37.9333	144.333	NA	139.69	-129.088	13.969
C3727	2002-07-09	36.6167	146.4	470	2002-11-06	32.6167	133.267	NA	1282.26	-106.395	10.6855
C0898	2002-09-25	38.7333	145.567	460	2002-11-10	33.5	139.5	466	796.802	-134.927	17.3218
C1437	2002-07-21	38.0333	144.667	490	2002-11-29	32.8833	132.467	550	1244.72	-113.644	9.50167
C4145	2002-09-25	38.7333	145.533	440	2003-02-17	33.0333	135.667	488	1091.51	-122.393	7.52762
C0883	2002-09-25	38.7333	145.567	470	2003-02-27	21.5	137	580	2078.65	-154.335	13.4106
C4835	2002-09-30	39.55	147.017	370	2003-03-02	21.3333	136.9	560	2237.44	-151.552	14.6238
C4837	2002-09-30	39.55	147.017	370	2003-03-16	22	141.083	510	2025.66	-162.117	12.1297
C3254	2002-07-20	38.4333	147.417	390	2003-03-11	24.5	137.5	580	1806.95	-145.878	7.722
C0607	2002-09-25	38.7333	145.533	460	2003-04-07	33.15	140.1	507	789.679	-140.015	4.07051
C4197	2002-07-21	38.0333	144.667	460	2003-04-06	8.28333	156.533	600	3504.61	157.061	13.5313
C4851	2002-09-28	39.0667	146.2	350	2003-04-11	34.575	138.942	490	816.735	-125.363	4.18838
C4554	2002-09-25	38.7333	145.567	470	2003-04-15	35.25	142.117	500	493.633	-140.482	2.44373
C1535	2002-07-09	36.7167	147.5	530	2003-04-23	33.9333	138.8	680	848.772	-108.766	2.94712
C3415	2002-07-09	36.6167	146.4	380	2003-04-21	32.8333	140.5	595	683.987	-126.123	2.39156
C3164	2002-07-09	36.6167	146.4	490	2003-05-11	34.7	139.35	565	672.672	-106.345	2.19827
C4589	2002-09-25	38.7333	145.567	460	2003-04-28	6.3	139.3	570	3647.31	-168.432	16.9643
C2861	2002-07-14	36.7	146.067	400	2003-06-02	34.5833	138.217	610	748.48	-105.962	2.31727
C1773	2002-07-09	36.7167	147.5	410	2003-05-02	35	141.833	NA	546.019	-108.735	1.83845
C4122	2002-09-25	38.7333	145.533	520	2003-04-22	28.3333	141.3	570	1218.29	-159.97	5.82912
C4517	2002-09-25	38.7333	145.567	430	2003-07-20	37.3833	152.25	607	605.227	102.253	2.03096
D4063	2003-07-16	36.7333	151.6	460	2003-07-30	35.25	152.333	NA	177.374	157.895	12.6696
B5499	2001-07-19	37.2167	147.517	380	2003-04-08	25.2167	145	670	1351.78	-169.107	2.15251
C1671	2002-07-09	36.7167	147.5	430	2003-08-04	34.0333	139.383	550	795.028	-109.593	2.03332
C0775	2002-09-25	38.7333	145.533	430	2003-06-29	33.9833	135.033	NA	1078.78	-116.022	3.8945
C4651	2002-09-26	39.3167	146.45	470	2003-08-21	36.0833	147.433	609	369.192	166.112	1.12216
D4493	2003-07-16	36.7333	151.6	450	2003-08-06	35.5	152.667	472	167.182	144.626	7.96104
D5179	2003-07-16	36.7333	151.6	450	2003-08-06	35.5	152.667	474	167.182	144.626	7.96104
D5664	2003-07-19	38.0333	147.683	480	2003-08-22	37.25	144.6	489	285.663	-106.772	8.40185
C4173	2002-07-21	38.0333	144.667	470	2003-04-06	9.51667	158.917	604	3466.46	151.993	13.384
C4667	2002-09-25	38.7333	145.567	480	2003-06-03	5.96667	141	578	3658.22	-171.606	14.5746
C4139	2002-09-25	38.7333	145.533	470	2003-07-08	37.4167	152.65	548	641.125	100.96	2.2417
D9615	2003-10-03	38.2833	146.417	500	2003-10-19	37.3333	146.667	530	107.717	168.13	6.7323
D9587	2003-10-03	38.2833	146.417	550	2003-10-20	37.3333	146.833	563	111.644	160.685	6.56732
D9637	2003-10-03	38.2833	146.417	550	2003-10-21	37.1833	147.083	570	135.496	154.092	7.52758
D9585	2003-10-03	38.2833	146.417	550	2003-10-21	37.15	147.183	512	142.8	151.512	7.93336
D9621	2003-10-03	38.2833	146.417	520	2003-10-21	37.15	147.183	540	142.8	151.512	7.93336
D5687	2003-07-26	37.4	152.683	480	2003-10-27	36.6667	146.333	550	570.695	-96.2751	6.1365
D9631	2003-10-03	38.2833	146.417	490	2003-10-21	37.1333	147.25	496	147.279	149.815	8.18215
D5788	2003-07-26	37.4	152.683	480	2003-10-29	36.1667	146.083	542	604.686	-101.087	6.36511
D5443	2003-07-16	36.7333	151.6	460	2003-11-12	35.75	147.317	551	400.14	-104.549	3.36252
D4397	2003-07-16	36.7333	151.6	480	2003-11-12	35.9	147.333	501	394.116	-102.298	3.3119
D7567	2003-06-30	37.7667	153.9	450	2003-11-25	35.6167	153.65	500	239.633	-174.575	1.61914
D5116	2003-07-16	36.7333	151.6	460	2004-02-17	15.1667	139.083	550	2692.25	-149.287	12.4641
D5037	2003-07-16	36.7333	151.6	460	2004-03-01	16.5	140.5	620	2495.02	-151.033	10.8953
D5849	2003-07-26	37.4	152.683	550	2004-03-12	24.9	141.65	800	1737.1	-139.781	7.5526
D9552	2003-10-03	38.2833	146.417	580	2004-03-21	25.5833	139.967	640	1533.56	-154.801	9.02097
D7581	2003-06-30	37.7667	153.9	440	2004-03-15	31.9	131.633	550	2132.14	-101.081	8.23221
D4331	2003-07-16	36.7333	151.6	480	2004-04-10	34.3833	139.967	490	1085.69	-100.448	4.03603
D4039	2003-07-16	36.7333	151.6	470	2004-04-06	33.8333	139.667	550	1131.37	-102.994	4.26932
D5325	2003-07-16	36.7333	151.6	460	2004-04-14	30.5167	140.117	490	1267.69	-119.616	4.64354
D4891	2003-07-16	36.7333	151.6	440	2004-04-25	34.4667	145.833	510	579.78	-114	2.04148
D5021	2003-07-16	36.7333	151.6	510	2004-05-26	32.4333	139.933	630	1170.77	-110.62	3.71674
D4403	2003-07-16	36.7333	151.6	450	2004-06-17	33.7667	153.7	598	380.574	149.246	1.1293
E3505	2004-06-21	37.55	150.517	470	2004-06-28	36.5	147.5	459	292.612	-112.552	41.8018
E3541	2004-06-21	37.55	150.517	470	2004-06-29	35.55	149.717	480	233.207	-161.874	29.1509
D9020	2004-06-29	37.2667	150.617	510	2004-07-11	35.1	159.167	508	805.46	104.8	67.1217
D9041	2004-06-29	37.2667	150.617	520	2004-07-11	35.1	159.167	493	805.46	104.8	67.1217
D5507	2003-07-16	36.7333	151.6	460	2004-07-15	35.4667	154.233	626	275.638	119.875	0.755172
D9009	2004-06-29	37.2667	150.617	550	2004-07-20	36.3333	144.833	503	526.327	-99.6046	25.0632
D9130	2004-06-29	37.2667	150.617	470	2004-07-20	36.9833	145.933	496	417.331	-92.9044	19.8729
D9137	2004-06-29	37.2667	150.617	510	2004-07-25	36.9167	145.867	533	424.034	-93.8194	16.309
D9126	2004-06-29	37.2667	150.617	510	2004-07-09	36.3667	150.183	471	107.099	-158.708	10.7099
D9064	2004-06-29	37.2667	150.617	490	2004-07-18	34.7833	154.367	486	436.023	128.072	22.9486
D9153	2004-06-29	37.2667	150.617	520	2004-07-22	36.0667	145.35	472	489.224	-104.208	21.2706
D9010	2004-06-29	37.2667	150.617	470	2004-07-25	36.1833	144.767	560	536.138	-101.194	20.6207
E4164	2004-07-13	37.55	151.9	540	2004-07-28	36.8833	145.567	NA	566.873	-95.5739	37.7915
D9124	2004-06-29	37.2667	150.617	520	2004-07-25	36.3833	145.1	520	501.758	-99.6016	19.2984
D9056	2004-06-29	37.2667	150.617	530	2004-07-26	35	153.567	543	365.702	132.568	13.5445
D9029	2004-06-29	37.2667	150.617	480	2004-08-06	36.9667	154.15	492	315.768	94.9838	8.30968
E1545	2004-08-18	40.1833	143.917	530	2004-08-27	38.0833	142.633	540	258.189	-154.141	28.6876
E0855	2004-08-14	39.1	144.783	510	2004-08-23	38.2667	144.4	526	98.337	-160.053	10.9263
E1549	2004-08-18	40.1833	143.917	500	2004-08-25	38.4833	144.467	526	194.602	165.721	27.8003
E1561	2004-08-18	40.1833	143.917	520	2004-09-12	37.3667	143.367	529	316.311	-171.136	12.6525
E1849	2004-09-06	37.6167	151.733	490	2004-10-22	35.1333	140.667	500	1029.87	-102.173	22.3885
E4545	2004-09-27	41.2	145.317	530	2004-10-30	40.1333	151.933	NA	571.736	99.7832	17.3253
E1565	2004-08-18	40.1833	143.917	500	2004-11-24	38.6667	143	570	185.964	-154.593	1.89759
E1943	2004-09-07	37.7167	153.117	460	2004-10-31	18.3833	159.083	NA	2220.11	163.183	41.1131
C3567	2002-07-09	36.6167	146.4	370	2004-12-07	15.3167	163.583	750	2909.91	139.688	3.29921
E4269	2004-07-13	37.55	151.9	490	2005-05-27	31.25	139.9	570	1304.42	-118.838	4.10194
H7351	2005-10-14	41.1333	151.133	545	2005-11-02	34.8167	150.2	550	705.892	-173.038	37.1522
H7369	2005-10-14	41.1333	151.133	545	2005-11-11	40.4333	152.633	531	148.57	121.056	5.30607
H7448	2005-10-21	39.7167	147.517	505	2005-11-11	38.25	147.75	500	164.072	172.848	7.81297
H7284	2005-10-14	41.1333	151.133	555	2005-11-27	38.2167	151.333	580	324.287	176.903	7.37016
H7266	2005-10-14	41.1333	151.133	540	2005-11-27	38.25	151.333	NA	320.592	176.868	7.28618
E4237	2004-07-13	37.55	151.9	420	2005-05-25	32.0167	148.3	694	696.538	-150.729	2.20424
E4729	2005-07-16	39.7167	148.467	440	2005-09-05	37.6667	145.667	508	333.328	-132.168	6.53584
H7259	2005-10-14	41.1333	151.133	465	2006-05-23	31.75	131.833	540	2012.65	-114.982	9.107
D6962	2006-06-21	37.0167	149.85	NA	2006-07-08	36.6667	143.167	530	597.266	-91.7185	35.1333
D6904	2006-06-21	37.0167	149.85	NA	2006-07-18	36.7667	141.583	490	737.163	-89.6684	27.3023
D6981	2006-06-21	37.0167	149.85	NA	2006-07-24	36.6667	142.667	530	641.747	-91.3091	19.4469
D6970	2006-06-21	37.0167	149.85	NA	2006-07-25	36.8333	150.5	470	61.384	109.161	1.80541
D6941	2006-06-21	37.0167	149.85	NA	2006-07-25	36.8333	150.5	460	61.384	109.161	1.80541
D6903	2006-06-21	37.0167	149.85	NA	2006-07-25	35.4667	145.333	510	440.858	-111.612	12.9664
D6994	2006-06-21	37.0167	149.85	NA	2006-07-27	36.8333	142.833	520	625.367	-89.7522	17.3713
H7278	2005-10-14	41.1333	151.133	515	2006-07-29	37.8333	146	580	573.642	-128.023	1.99181
D6931	2006-06-21	37.0167	149.85	NA	2006-08-05	36.8333	148.833	550	92.8402	-102.353	2.06312
D6893	2006-06-21	37.0167	149.85	NA	2006-08-09	36.9167	146.917	610	261.44	-91.5501	5.33551
D7079	2006-06-21	37.1833	150.033	NA	2006-08-09	36.9167	146.917	515	278.8	-95.1525	5.6898
D7030	2006-06-21	37.1833	150.033	NA	2006-07-27	36	144	450	555.524	-101.858	15.4312
H7331	2005-10-14	41.1333	151.133	535	2006-07-17	37.5667	144.4	568	702.267	-122.132	2.54445
D6949	2006-06-21	37.0167	149.85	NA	2006-07-27	35.1667	145.5	502	442.213	-116.36	12.2837
D6947	2006-06-21	37.0167	149.85	NA	2006-08-06	36.6	148.767	544	107.159	-115.237	2.32955
H7306	2005-10-14	41.1333	151.133	525	2006-07-31	36.5	160.5	560	961.606	119.298	3.31588
D6911	2006-06-21	37.0167	149.85	NA	2006-08-06	36.6667	149.5	520	49.832	-141.104	1.0833
H7367	2005-10-14	41.1333	151.133	550	2006-08-06	36.3333	149.017	625	563.687	-160.275	1.90435
H7334	2005-10-14	41.1333	151.133	545	2006-09-15	37.0833	146.2	640	619.649	-134.917	1.84419
ME50727	2006-09-08	37.85	145.967	600	2006-09-15	36.6	145.1	NA	158.621	-150.731	22.6601
D7055	2006-06-21	37.1833	150.033	NA	NA	36.5	145.5	NA	411.36	-99.2568	0.0806273
ME50777	2006-09-08	37.85	145.967	610	2006-09-25	36.5	143	606	303.059	-118.723	17.827
H7361	2005-10-14	41.1333	151.133	545	2006-08-21	37.3167	149.933	609	436.198	-165.876	1.40257
42658	1988-09-06	37.2167	145.633	NA	1988-11-11	28	142	470	1077.24	-160.542	16.3219
42791	1988-09-12	39.8667	147.117	NA	1989-04-10	31.25	132	480	1667.23	-120.292	7.93921
42710	1988-09-12	39.8667	147.117	310	1989-06-27	30.25	138.7	NA	1313.01	-141.75	4.55906
45400	1989-10-14	37.8667	145.267	NA	1989-11-08	36.55	144.6	471	157.653	-157.751	6.30611
41562	1988-09-11	36.7167	141.817	315	1990-02-28	16.8333	141.5	630	2203.43	-179.105	4.11855
45268	1989-10-14	37.8667	145.233	NA	1990-03-30	28.35	140.05	650	1160.52	-153.914	6.94923
42840	1989-10-09	36.2833	145.183	350	1990-02-15	15.8333	141.333	483	2297.71	-169.437	17.8117
45415	1989-10-14	37.8667	145.267	NA	1990-04-27	34	139	520	709.536	-125.313	3.63865
45187	1989-10-14	37.8667	145.233	NA	1990-05-19	23.2167	141.567	NA	1661.42	-166.801	7.65631
45191	1989-10-14	37.8667	145.233	NA	1990-04-26	33	135	NA	1073.75	-117.112	5.53478
45109	1989-10-14	37.8667	145.233	NA	1990-03-19	23.4833	141.933	NA	1625.35	-167.903	10.4189
45250	1989-10-14	37.8667	145.233	NA	1990-07-14	24.3833	141.483	470	1536.74	-165.534	5.62907
45002	1989-09-10	36.6833	144.9	375	1990-07-17	33.5	143.333	400	380.948	-157.522	1.22887
46700	1990-10-28	39.6167	142.8	NA	1990-11-06	38.6167	144.1	490	158	134.226	17.5556
46504	1990-10-16	40.2167	149.617	NA	1991-03-06	33.6833	140.45	NA	1090.81	-128.767	7.73622
46741	1990-10-28	39.5667	142.733	NA	1991-03-04	33	136.25	440	932.266	-139.395	7.34068
46437	1990-10-16	40.2167	149.617	NA	1991-04-03	31.6667	136.783	600	1494.16	-125.397	8.84118
46187	1990-10-15	39.3333	146.4	NA	1991-03-17	9.45	147.867	520	3313.71	177.084	21.6582
46325	1990-10-16	40.2333	149.65	NA	1991-04-15	32.0833	138.533	NA	1346.46	-128.708	7.43903
46117	1990-10-15	39.3333	146.4	NA	1991-04-23	35.8167	141.65	430	572.901	-131.459	3.01527
46544	1990-10-16	40.2333	149.65	NA	1991-05-13	32.6167	144.833	570	948.778	-151.466	4.53961
46721	1990-10-28	39.5667	142.733	NA	1991-04-24	34.9167	141	490	538.464	-162.875	3.02508
HM2727	1990-10-10	37.8667	146.95	NA	1991-05-15	33.6667	140	415	782.005	-124.483	3.60371
45800	1990-10-31	38.45	143.933	NA	1991-04-27	31.9667	143.733	480	719.522	-178.491	4.04226
46514	1990-10-16	40.2167	149.617	NA	1991-05-24	33	143.333	560	977.817	-143.01	4.44462
46554	1990-10-16	40.2333	149.65	NA	1991-05-21	34.25	143.333	525	868.439	-137.878	4.00202
46629	1990-10-16	40.2333	149.65	NA	1991-06-18	35.7667	142.45	550	803.088	-125.832	3.27791
46793	1990-10-28	39.5667	142.733	NA	1991-06-12	31.5	139.833	505	932.69	-162.763	4.10877
HM2736	1990-10-10	38.3	147.683	350	1991-06-19	36.15	142.2	442	541.858	-114.442	2.15023
46382	1990-10-16	40.2167	149.617	NA	1991-04-24	31.9833	143.983	NA	1044.39	-149.253	5.49677
46505	1990-10-16	40.2167	149.617	NA	1991-05-28	18.9667	146.233	431	2377.79	-171.182	10.6151
45612	1991-10-04	39.3333	143.65	NA	1991-10-06	38.95	144.667	470	97.6542	115.514	48.8271
45377	1989-09-09	36.5333	144.917	355	1991-05-12	32.8	144.667	NA	414.789	-176.762	0.679982
48036	1991-10-05	39.25	143.9	NA	1991-10-14	38.8167	142.85	510	102.857	-117.554	11.4286
45862	1991-10-05	39.2667	143.933	NA	1991-10-16	38.9833	144.267	490	42.6646	137.393	3.8786
48150	1991-10-05	39.2333	143.967	NA	1991-10-17	37.9	143.583	500	151.733	-167.161	12.6444
48191	1991-10-05	39.2333	143.967	NA	1991-10-18	37.7667	143.55	495	166.816	-167.285	12.832
45850	1991-10-05	39.2667	143.933	NA	1991-10-20	38.5	142.567	520	145.962	-125.237	9.7308
48093	1991-10-05	39.2667	143.933	NA	1991-11-04	37.1667	142.15	NA	280.566	-145.623	9.35221
48017	1991-10-05	39.2667	143.933	NA	1991-10-30	37.75	143	570	187.005	-153.903	7.4802
45858	1991-10-05	39.2667	143.933	NA	1991-11-01	37.4167	142.817	500	227.373	-154.226	8.42123
48480	1991-10-26	38.6	141.983	NA	1991-11-04	37.1667	142.15	590	159.766	174.683	17.7518
48300	1991-10-26	38.6	141.983	NA	1991-11-04	37.15	142.133	480	161.482	175.266	17.9424
46279	1991-10-04	39.3	143.683	NA	1991-11-03	37.2667	142.3	NA	256.098	-151.367	8.53661
48318	1991-10-26	38.9167	141.983	NA	1991-10-31	37.65	142.683	NA	153.361	156.245	30.6722
46274	1991-10-04	39.3	143.683	NA	1991-11-03	37.2667	142.317	498	255.413	-151.66	8.51376
45256	1989-10-14	37.8667	145.233	NA	1991-10-24	33.5833	140.083	810	665.332	-134.035	0.899097
48384	1991-10-27	38.6	141.95	NA	1991-11-07	37.1667	143.333	390	200.293	142.16	18.2084
45685	1991-10-04	39.3	143.683	NA	1991-11-13	36.7167	142.833	510	296.294	-165.145	7.40736
44376	1990-09-09	36.9	147.917	NA	1991-08-28	28.5	128.833	450	2012.02	-112.06	5.69977
48124	1991-10-05	39.2333	143.967	NA	1991-11-18	38.8	146.267	490	204.914	102.852	4.65714
48467	1991-10-26	38.6	141.983	NA	1991-11-15	36.4667	142.283	480	238.253	173.518	11.9127
45870	1991-10-05	39.2667	143.933	NA	1991-10-24	38.9167	142.45	NA	134.081	-106.377	7.05692
48460	1991-10-26	38.6	141.983	NA	1991-11-15	36.5	142.767	NA	243.133	163.219	12.1567
48217	1991-10-26	38.6	141.983	NA	1991-11-15	36.35	142.433	490	252.871	170.806	12.6436
48272	1991-10-26	38.6	141.983	NA	1991-11-22	37.05	143.833	510	236.898	135.997	8.77399
48067	1991-10-05	39.2667	143.933	NA	1991-10-15	38.0667	143.517	494	138.058	-164.641	13.8058
49525	1991-09-22	38.9167	146.467	NA	1991-11-01	3.58333	178.7	480	5093.12	131.983	127.328
45638	1991-10-04	39.3	143.683	NA	1991-11-03	37.3	142.283	510	253.532	-150.682	8.45106
48455	1991-10-26	38.6	141.983	NA	1991-11-03	37.3	142.283	510	146.683	169.552	18.3354
48296	1991-10-26	38.6	141.983	NA	1991-11-12	36.7833	142.783	590	213.619	160.467	12.5659
48172	1991-10-05	39.2333	143.967	NA	1991-10-28	37.9833	142.867	490	168.621	-145.031	7.33136
48367	1991-10-27	38.5833	141.95	NA	1991-11-14	36.5167	142.767	390	240.456	162.285	13.3587
45939	1991-10-05	39.2667	143.917	NA	1992-03-15	29.5667	137.933	520	1207.71	-151.178	7.45501
50190	1991-10-27	38.6	141.95	NA	1992-02-23	26	140	480	1409.18	-171.972	11.8418
48195	1991-10-05	39.2333	143.967	NA	1992-02-06	25.4667	141.183	510	1548.74	-169.487	12.4898
48065	1991-10-05	39.2667	143.917	NA	1992-02-29	3.43333	142.667	440	3970.48	-177.859	27.0101
50134	1991-10-27	38.6	141.95	NA	1992-03-19	32.1667	138.75	560	770.563	-156.893	5.35113
50227	1991-10-27	38.5167	141.95	NA	1992-04-02	33.1667	139.75	NA	625.946	-160.835	3.96169
49699	1991-09-22	38.9167	146.467	NA	1992-04-07	30.5	140.5	NA	1081.3	-147.906	5.46109
48372	1991-10-27	38.6	141.95	NA	1992-04-08	33.5	135.417	NA	816.137	-131.903	4.97645
48031	1991-10-05	39.25	143.9	NA	1992-04-14	34.5	139.5	NA	656.885	-142.001	3.42128
48270	1991-10-26	38.6	141.983	NA	1992-04-08	34.5	140.75	NA	468.168	-165.987	2.83738
48100	1991-10-05	39.25	143.9	NA	1992-04-21	35.4167	141.667	530	469.179	-154.367	2.35768
48338	1991-10-27	38.6	141.95	NA	1992-05-07	33.1667	140.467	530	617.538	-167.034	3.19968
48386	1991-10-27	38.6	141.95	NA	1992-05-07	32.6667	132.5	450	1078.82	-124.728	5.58972
48197	1991-10-05	39.2333	143.967	NA	1992-05-20	36.65	143.483	515	289.867	-171.422	1.27135
49607	1991-09-22	38.9167	146.467	NA	1992-05-09	24.2	139.3	NA	1766.4	-155.391	7.68001
49633	1991-09-22	38.9167	146.467	NA	1992-05-19	32	139.667	515	984.183	-139.161	4.10076
48385	1991-10-27	38.6	141.95	NA	1992-06-10	33.5	144.333	465	605.209	158.508	2.66612
45699	1991-10-05	39.2667	143.933	NA	1992-06-13	31.6667	133.333	NA	1277.65	-128.042	5.07003
49888	1991-09-22	38.9167	146.467	NA	1992-06-15	20.6667	150.567	510	2060.91	167.832	7.71875
48248	1991-10-26	38.6	141.983	NA	1992-04-26	32.5833	139.333	NA	709.348	-159.43	3.87622
49673	1991-09-22	38.9167	146.45	NA	1992-06-28	20.8167	156.15	NA	2211.13	152.371	7.89688
45909	1991-10-05	39.25	143.917	NA	1992-07-07	22.8333	158.533	NA	2286.76	138.459	8.28536
49589	1991-09-22	38.9167	146.45	NA	1992-07-07	29.8	130.267	600	1795.34	-119.38	6.21225
48402	1991-10-26	38.6	141.983	NA	1992-05-22	33.8333	139.5	NA	574.058	-156.369	2.74669
49837	1991-09-22	38.9167	146.45	NA	1992-07-23	21.1	161.717	NA	2456.03	139.133	8.05254
50052	1992-09-08	40.1333	148.667	NA	1992-09-20	38.5	143.333	440	494.291	-109.812	41.1909
51058	1992-09-10	38.6167	142.683	NA	1992-09-23	36.15	145.433	460	366.377	137.5	28.1828
48345	1991-10-27	38.5833	141.95	NA	1992-08-16	36.3333	141.467	480	253.353	-170.135	0.861744
53338	1992-09-21	38.3833	143.567	NA	1992-10-05	37.4833	143.483	430	100.164	-175.78	7.15457
50832	1992-09-21	38.3833	143.567	NA	1992-10-05	37.4333	143.45	410	105.943	-174.407	7.56735
50836	1992-09-21	38.3833	143.567	NA	1992-10-07	37.4667	142.817	455	121.244	-146.822	7.57775
50418	1992-09-20	39.7333	143.583	NA	1992-10-05	37.7667	143.383	464	219.012	-175.384	14.6008
50428	1992-09-20	39.7333	143.583	NA	1992-10-05	38.4333	145.283	474	206.062	133.917	13.7375
53008	1992-09-21	38.3833	143.567	NA	1992-10-11	37.65	142.45	445	127.438	-129.351	6.37188
50098	1992-09-21	38.3833	143.567	NA	1992-10-14	37.2	142.533	436	159.792	-144.961	6.94749
50463	1992-09-20	39.7333	143.583	NA	1992-10-13	38.0167	142.733	NA	204.346	-158.573	8.88463
50959	1992-09-21	38.3833	143.567	NA	1992-10-08	37.4167	142.883	452	122.979	-150.535	7.23409
50983	1992-09-21	38.3833	143.567	NA	1992-10-07	37.4167	143.05	448	116.52	-156.887	7.28252
50809	1992-09-21	38.3833	143.567	NA	1992-10-07	37.45	142.467	436	141.729	-136.625	8.85804
53577	1992-09-21	38.3833	143.567	NA	1992-10-07	37.45	142.467	435	141.729	-136.625	8.85804
53530	1992-09-21	38.3833	143.567	NA	1992-10-12	37.1667	142.5	435	164.517	-144.838	7.83416
50019	1992-09-08	40.1333	148.667	NA	1992-10-12	37.1667	142.5	434	629.549	-119.573	18.5162
52094	1992-06-21	36.25	149.75	NA	1992-10-08	29.8333	140.333	NA	1130.39	-126.322	10.3706
50880	1992-09-21	38.3833	143.567	NA	1992-10-05	37.3333	143.167	443	121.743	-163.071	8.69593
50900	1992-09-21	38.3833	143.567	NA	1992-10-08	37.5833	142.8	412	111.45	-142.583	6.55589
50787	1992-09-21	38.3833	143.567	NA	1992-10-06	37.3667	143.533	390	112.882	-178.501	7.52547
50904	1992-09-21	38.3833	143.567	NA	1992-10-06	37.5167	143.167	444	102.419	-159.801	6.82793
50094	1992-09-21	38.3833	143.567	NA	1992-10-15	37.1833	142.5	NA	162.996	-144.47	6.79152
50915	1992-09-21	38.3833	143.567	NA	1992-10-07	37.3833	143.067	440	119.391	-158.228	7.46197
50472	1992-09-20	39.7333	143.583	NA	1992-10-07	37.3833	143.067	NA	264.724	-170.044	15.572
53210	1992-09-21	38.3833	143.567	NA	1992-10-07	37.3833	143.067	NA	119.391	-158.228	7.46197
53380	1992-09-21	38.3833	143.567	NA	1992-10-06	37.3333	143.6	NA	116.58	178.548	7.77203
53016	1992-09-21	38.3833	143.517	NA	1992-10-06	37.3333	143.6	NA	116.774	176.374	7.78493
53543	1992-09-21	38.3833	143.567	NA	1992-10-06	37.3333	143.6	NA	116.58	178.548	7.77203
53075	1992-09-21	38.3833	143.567	NA	1992-10-12	37.1667	142.517	442	163.683	-145.265	7.79443
53373	1992-09-21	38.3833	143.567	NA	1992-10-14	37.2333	142.567	NA	155.069	-145.09	6.74212
50756	1992-09-21	38.3833	143.567	NA	1992-10-15	37.1833	142.5	453	162.996	-144.47	6.79152
50469	1992-09-20	39.7333	143.583	NA	1992-10-12	38.6167	146.883	453	310.917	112.448	14.1326
50517	1992-09-20	39.7333	143.583	NA	1992-10-12	38.6167	146.883	456	310.917	112.448	14.1326
50656	1992-09-20	39.7333	143.583	NA	1992-10-12	37.0167	142.533	NA	315.202	-162.749	14.3274
52075	1992-06-21	36.25	149.75	NA	1992-10-26	35.0667	140.617	490	837.058	-96.3356	6.59101
50859	1992-09-21	38.3833	143.567	NA	1992-10-14	33.9667	139.833	NA	593.994	-144.457	25.8258
53029	1992-09-21	38.3833	143.567	NA	1992-10-11	37.2333	142.5	NA	158.476	-143.323	7.92379
50291	1992-09-21	38.3833	143.567	NA	1992-10-11	37.2333	142.5	NA	158.476	-143.323	7.92379
50907	1992-09-21	38.3833	143.567	NA	1992-10-11	37.2333	142.5	NA	158.476	-143.323	7.92379
53451	1992-09-21	38.3833	143.567	NA	1992-10-11	37.2333	142.5	NA	158.476	-143.323	7.92379
53386	1992-09-21	38.3833	143.517	NA	1992-10-14	37.1667	142.517	NA	161.235	-146.572	7.01021
50097	1992-09-21	38.3833	143.517	NA	1992-10-20	37.8167	145.133	442	155.124	113.42	5.34909
50459	1992-09-20	39.7333	143.583	NA	1992-10-15	37	142.55	560	316.557	-163.102	12.6623
50821	1992-09-23	38.3833	143.567	NA	1992-10-23	37.8333	146.5	420	264.394	102.441	8.81312
48097	1991-10-05	39.25	143.917	NA	1992-09-16	28.5333	128.8	670	1830.66	-125.912	5.27569
53584	1992-09-21	38.3833	143.517	NA	1992-10-20	37.5667	144.967	428	156.354	124.984	5.39152
50934	1992-09-21	38.3833	143.517	NA	1992-10-16	36.85	142.367	460	198.164	-148.827	7.92657
53842	1992-10-12	37.5833	142.917	460	1992-11-03	35	146.833	448	453.751	127.998	20.625
54103	1992-10-12	37.4833	142.917	440	1992-11-03	35.1167	142.8	450	262.825	-177.68	11.9466
50438	1992-09-20	39.7333	143.583	NA	1992-10-27	34.1667	144.2	NA	620.204	174.732	16.7623
50829	1992-09-21	38.3833	143.567	NA	1992-11-01	35.9333	146.267	NA	362.523	137.763	8.84202
53857	1992-10-12	37.5833	142.917	460	1992-11-01	35.9333	146.267	NA	350.686	120.461	17.5343
53196	1992-09-21	38.3833	143.567	NA	1992-11-12	34.35	146.517	NA	519.924	148.509	9.99854
54187	1992-10-12	37.4833	142.917	440	1992-11-17	35	147.167	478	470.947	124.532	13.0819
53792	1992-10-12	37.5833	142.917	460	1992-11-15	36.15	149.383	445	598.005	103.465	17.5884
53455	1992-09-21	38.3833	143.567	NA	1992-11-14	36	148	435	474.147	122.544	8.78049
53907	1992-10-12	37.4833	142.917	440	1992-10-27	36.8333	145.1	448	206.913	109.741	13.7942
50794	1992-09-21	39.7333	143.583	NA	1992-10-27	36.8333	145.1	NA	348.168	157.124	9.67133
54389	1992-09-21	38.3833	143.567	NA	1992-10-27	36.8333	145.1	NA	218.911	141.327	6.08087
53654	1992-10-12	37.5833	142.917	460	1992-10-27	36.8333	145.1	NA	210.921	112.579	14.0614
YZ27223	1992-10-04	37.6667	146.5	NA	1992-10-27	36.4833	146.267	442	132.954	-170.951	5.78061
53766	1992-10-12	37.5833	142.917	460	1992-10-29	36.0667	146.05	415	326.271	120.106	19.1924
53926	1992-10-12	37.4833	142.917	440	1992-11-03	34.9333	146.967	432	461.117	126.634	20.9599
53074	1992-09-21	38.3833	143.567	NA	1992-11-03	34.95	146.6	NA	467.584	143.642	10.874
50087	1992-09-21	38.3833	143.517	NA	1992-10-16	36.8833	142.45	NA	191.26	-150.183	7.65038
S8004	1991-10-22	39.9333	148.883	490	1992-07-09	22.7333	153.667	NA	1959.85	165.261	7.509
53463	1992-09-21	38.3833	143.567	NA	1992-11-04	34.8333	147.2	450	510.641	139.375	11.6055
50774	1992-09-21	38.3833	143.567	NA	1992-11-03	34.95	146.95	445	486.38	140.532	11.3112
53689	1992-10-12	37.5833	142.917	NA	1992-11-22	33.5833	134.417	NA	888.539	-117.417	21.6717
50588	1992-09-20	39.7333	143.583	NA	1992-11-05	33.3333	134	500	1112.78	-126.668	24.1909
54398	1992-10-12	37.4833	142.917	NA	1992-11-13	35.5167	148.7	472	562.087	111.101	17.5652
50689	1992-09-20	39.7333	143.583	NA	1992-11-12	34.55	147.7	NA	681.48	146.287	12.8581
50887	1992-09-21	38.3833	143.567	NA	1992-10-13	37.4	142.583	NA	139.26	-141.301	6.33001
53053	1992-09-21	38.3833	143.567	NA	1992-10-13	37.4	142.583	NA	139.26	-141.301	6.33001
53177	1992-09-21	38.3833	143.567	NA	1992-10-27	36.9167	145.117	NA	212.617	139.484	5.90602
54017	1992-10-12	37.45	142.9	NA	1992-10-27	36.9167	145.117	NA	205.535	106.065	13.7023
54203	1992-10-12	37.4833	142.917	NA	1992-10-27	36.9167	145.117	NA	205.181	107.181	13.6787
54147	1992-10-12	37.4833	142.917	NA	1992-10-27	36.9167	144.667	NA	167.604	111.507	11.1736
53733	1992-10-12	37.5833	142.917	NA	1992-10-27	36.9167	144.667	NA	171.983	114.948	11.4655
50679	1992-09-20	39.7333	143.583	NA	1992-11-16	35.0667	147.233	450	610.351	146.911	10.7079
53890	1992-10-12	37.5833	142.917	NA	1992-11-19	36.6	149.533	440	598.153	98.5014	15.7409
48321	1991-10-26	38.6	141.983	NA	1992-10-14	3.28333	147.683	650	3953.67	170.169	11.1686
49818	1991-09-22	38.9167	146.467	NA	1992-09-22	1.91667	152.917	620	4149.52	169.313	11.3375
45414	1989-10-14	37.8667	145.267	377.557	1992-12-24	29.9	191.7	NA	4340.05	87.5041	3.71898
49558	1991-09-22	38.9167	146.45	NA	1992-12-28	4.16667	171.2	NA	4590.2	140.679	9.91404
50585	1992-09-20	39.7333	143.583	NA	1993-01-07	32.7333	133.517	490	1191.17	-127.564	10.9282
53662	1992-10-12	37.5833	142.917	NA	1993-03-11	33.5	140.083	430	520.762	-149.607	3.47174
53897	1992-10-12	37.5833	142.917	NA	1993-04-14	34.5667	141.233	470	367.454	-155.13	1.99703
53579	1992-09-21	38.3833	143.517	NA	1993-04-14	28.1833	140.417	450	1167.34	-164.805	5.69437
53790	1992-10-12	37.5833	142.917	NA	1993-04-20	33.1667	134.333	490	920.502	-119.595	4.84475
50975	1992-09-21	38.3833	143.567	NA	1993-04-16	34.1167	140.5	460	547.743	-148.874	2.6461
51055	1992-09-10	38.6167	142.683	NA	1993-03-25	34.0333	139.383	490	588.503	-148.782	3.00256
50533	1992-09-20	39.7333	143.583	NA	1993-04-29	33.1333	136.8	460	951.378	-138.223	4.30488
54157	1992-10-12	37.5833	142.917	NA	1993-04-21	33.4167	135.5	510	815.967	-122.289	4.27208
50444	1992-09-20	39.7333	143.583	NA	1993-05-04	31.95	138.667	410	970.726	-151.306	4.29525
50924	1992-09-21	38.3833	143.567	NA	1993-05-06	32.5	132.167	480	1222.24	-118.823	5.38431
53858	1992-10-12	37.5833	142.917	NA	1993-05-07	32.1667	138	480	750.17	-141.767	3.62401
53363	1992-09-21	38.3833	143.567	NA	1993-04-30	33.35	135.6	460	910.196	-125.426	4.11853
50044	1992-09-08	40.1333	148.667	NA	1993-05-16	32.6167	139.033	520	1199.81	-131.021	4.79924
YZ27163	1992-09-29	37.1	146.7	NA	1993-03-08	21.1167	139.133	520	1916.79	-155.471	11.9799
50550	1992-09-20	39.7333	143.583	NA	1993-05-17	32.5167	139.033	490	899.111	-151.539	3.76197
53680	1992-10-12	37.5833	142.917	NA	1993-03-17	16.35	136	NA	2449.05	-162.026	15.699
53553	1992-09-21	38.3833	143.567	NA	1993-05-08	32	138	500	870.541	-142.759	3.80149
50441	1992-09-20	39.7333	143.583	NA	1993-05-07	31.1667	138.333	NA	1062.75	-151.803	4.64083
53963	1992-10-12	37.4833	142.917	NA	1993-05-18	32.5167	132.833	550	1071.86	-117.932	4.91677
54384	1992-10-12	37.4833	142.917	NA	1993-05-19	32.5	138.95	550	660.739	-145.616	3.01707
53961	1992-10-12	37.4833	142.917	NA	1993-05-10	34.9167	139.667	NA	408.046	-133.287	1.94308
53436	1992-09-21	38.3833	143.567	NA	1993-05-22	32.6667	137.783	NA	822.676	-138.69	3.3855
53660	1992-10-12	37.5833	142.917	NA	1993-05-18	33	139	510	620.741	-143.834	2.84743
54135	1992-10-12	37.5833	142.917	NA	1993-05-18	33	139	510	620.741	-143.834	2.84743
53886	1992-10-12	37.45	142.9	NA	1993-05-26	32.5	139.333	520	638.336	-148.289	2.8245
53545	1992-09-21	38.3833	143.517	NA	1993-05-27	34.4167	140.25	560	528.698	-145.364	2.13185
53234	1992-09-21	38.3833	143.517	NA	1993-04-21	33.8167	138.733	470	664.838	-138.199	3.13603
50262	1992-09-21	38.3833	143.517	NA	1993-03-27	33.1167	140.367	490	649.998	-153.073	3.47593
53176	1992-09-21	38.3833	143.567	NA	1993-05-26	32.5833	139.667	490	734.217	-150.037	2.97254
53221	1992-09-21	38.3833	143.567	NA	1993-05-28	34.5	140.333	570	519.27	-145.097	2.08542
YZ27165	1992-09-29	37.1	146.7	NA	1993-05-09	32.3333	138.033	NA	953.201	-121.136	4.2937
50519	1992-09-20	39.7333	143.583	NA	1993-05-24	34.8333	147.5	490	645.103	146.228	2.62237
53882	1992-10-12	37.5833	142.917	NA	1993-05-07	33.1667	139.75	470	568.164	-148.647	2.74475
53950	1992-10-12	37.4833	142.917	NA	1993-06-02	33.3333	139.333	500	563.747	-143.69	2.41952
50739	1992-09-20	38.3833	143.567	NA	1993-06-17	35.8333	143.333	480	283.757	-175.738	1.05095
53135	1992-09-21	38.3833	143.567	NA	1993-06-18	35.35	144.167	410	340.847	170.788	1.2624
53707	1992-10-12	37.5833	142.917	NA	1993-05-23	33.65	139.133	480	554.806	-140.735	2.48792
53883	1992-10-12	37.45	142.9	NA	1993-06-24	35.7667	141.5	440	224.898	-145.738	0.881954
54227	1992-10-12	37.4833	142.917	NA	1993-06-25	35.15	141.25	550	299.05	-149.473	1.16816
53023	1992-09-21	38.3833	143.567	NA	1993-06-26	35.8333	142.833	470	290.405	-166.807	1.04462
50700	1992-09-21	38.3833	143.567	NA	1993-07-04	37	144.25	500	164.941	158.358	0.576717
50534	1992-09-20	39.7333	143.583	NA	1993-06-10	27.1833	129.5	520	1906.12	-132.633	7.24761
51011	1992-09-10	38.6167	142.683	NA	1993-06-26	31.8833	139.9	NA	788.693	-160.451	2.72904
53741	1992-10-12	37.5833	142.917	NA	1993-05-10	32.2	139.333	470	680.995	-150.215	3.24283
53511	1992-09-21	38.3833	143.517	NA	1993-07-01	37.6667	147	510	315.999	103.502	1.1166
53099	1992-09-21	38.3833	143.567	NA	1993-05-18	32.5	138.5	480	798.243	-143.325	3.33993
53816	1992-10-12	37.5833	142.917	NA	1993-06-08	36.75	142.417	490	102.593	-154.199	0.429259
50835	1992-09-21	38.3833	143.567	NA	1993-06-08	36.75	142.417	480	207.805	-150.379	0.799251
53387	1992-09-21	38.3833	143.567	NA	1993-05-18	32.5	138.5	460	798.243	-143.325	3.33993
54745	1992-10-12	37.4833	142.917	NA	1993-05-31	33.8333	138.833	470	548.256	-136.396	2.3734
53378	1992-09-21	38.3833	143.567	NA	1993-06-05	34	138.333	500	676.614	-134.365	2.63274
53046	1992-09-21	38.3833	143.567	NA	1993-05-23	16.4167	139.267	NA	2470.35	-169.019	10.1244
53181	1992-09-21	38.3833	143.567	NA	1993-06-18	35.0333	144.433	460	379.731	167.973	1.40641
53131	1992-09-21	38.3833	143.567	NA	1993-06-22	35.5	142.083	470	346.176	-157.113	1.26342
53170	1992-09-21	38.3833	143.567	NA	1993-06-16	31.6333	157.167	480	1447.42	117.046	5.40083
53757	1992-10-12	37.5833	142.917	NA	1993-07-19	34.5833	138.75	550	501.543	-130.33	1.79122
53087	1992-09-21	38.3833	143.567	NA	1993-07-21	37.0333	143.8	500	151.244	172.11	0.499154
54173	1992-10-12	37.4833	142.917	NA	1993-06-13	32	140	540	664.25	-155.45	2.72234
50847	1992-09-21	38.3833	143.567	NA	1993-07-16	37.3	144.333	510	137.884	150.462	0.462697
53118	1992-09-21	38.3833	143.567	NA	1993-07-19	37.2667	143.8	500	125.633	170.517	0.417386
53300	1992-09-21	38.3833	143.567	NA	1993-07-14	36.9333	143.067	500	166.873	-164.516	0.563759
53652	1992-10-12	37.5833	142.917	NA	1993-07-28	35.7333	141.317	500	250.212	-144.65	0.865784
53488	1992-09-21	38.3833	143.567	NA	1993-08-04	27	141	510	1284.99	-168.49	4.0536
54324	1992-10-12	37.4833	142.917	NA	1993-08-04	27	141	510	1176.39	-170.642	3.97428
53497	1992-09-21	38.3833	143.567	NA	1993-07-30	37.9833	142	510	144.261	-107.44	0.462375
53569	1992-09-21	38.3833	143.517	NA	1993-08-05	37.7167	147.317	510	341.619	101.333	1.07427
53715	1992-10-12	37.5833	142.917	NA	1993-06-19	4.25	126.333	540	4059.17	-151.377	16.2367
54050	1992-10-12	37.4833	142.917	NA	1993-08-08	34.8333	139.833	520	404.228	-135.745	1.34743
54320	1992-10-12	37.4833	142.917	NA	1993-07-23	36.25	166.1	570	2066.49	86.7198	7.27637
53826	1992-10-12	37.5833	142.917	NA	1993-08-19	34.45	138.3	620	542.151	-128.499	1.74325
53167	1992-09-21	38.3833	143.567	NA	1993-08-27	34.1667	136.8	NA	766.802	-125.539	2.2553
YZ27201	1992-10-04	37.6667	146.5	NA	1993-05-20	33.5	140.417	500	719.227	-128.174	3.1545
YZ27186	1992-10-04	37.6667	146.5	NA	1993-05-16	32.7667	133.667	540	1287.16	-111.138	5.74627
YZ27228	1992-10-04	37.6667	146.5	NA	1993-06-17	35.7167	143.633	480	335.321	-129.322	1.30985
YZ27279	1992-10-04	37.8167	146.417	NA	1993-05-06	32.1667	138.15	NA	980.327	-127.274	4.58097
56381	1993-07-05	36.6333	142.767	NA	1993-09-11	33.0833	139.917	500	472.193	-145.681	6.94402
55085	1993-09-07	37.1667	143.183	NA	1993-09-16	36.5	144.5	500	138.81	121.81	15.4234
YZ27274	1992-10-04	37.8167	146.417	NA	1993-07-14	36.9667	143.05	NA	312.676	-106.532	1.10486
55028	1993-09-07	37.1667	143.183	NA	1993-10-05	36.5833	142.333	540	99.6678	-130.249	3.55957
55196	1993-09-11	40.1833	146.267	505	1993-10-10	39.15	144.133	490	216.028	-121.393	7.44924
YZ27209	1992-10-04	37.6667	146.5	NA	1993-05-31	16.6667	141.533	600	2377.54	-166.831	9.94786
53711	1992-10-12	37.5833	142.917	NA	1993-06-22	35.4833	142.083	NA	244.689	-161.994	0.967151
YZ27202	1992-10-04	37.6667	146.5	NA	1993-05-22	1.01667	158.033	560	4226.89	161.033	18.3778
53750	1992-10-12	37.5833	142.917	NA	1993-06-28	35.85	143.5	420	199.286	164.665	0.769443
55198	1993-09-11	40.1833	146.267	505	1993-10-15	39.1667	146.5	NA	114.64	169.868	3.37177
55178	1993-09-11	40.1833	146.267	505	1993-10-19	39.0167	146.15	480	129.918	-175.539	3.41891
55120	1993-09-11	40.1833	146.267	505	1993-11-03	38.2167	144.783	NA	253.149	-149.122	4.7764
55142	1993-09-11	40.1833	146.267	505	1993-10-12	39.7167	146.5	NA	55.5199	158.877	1.79096
53480	1992-09-21	38.3833	143.567	NA	1993-08-07	37.6833	169.417	630	2263.34	83.879	7.07294
53674	1992-10-12	37.5833	142.917	NA	1993-08-15	5.71667	155.583	NA	3755.91	156.862	12.2342
YZ27219	1992-10-04	37.6667	146.5	NA	1993-05-19	32.35	138.917	NA	908.826	-128.204	4.00364
53583	1992-09-21	38.3833	143.517	NA	1993-09-09	0.6	160.333	570	4523.24	153.615	12.8137
YZ27046	1992-09-23	38.5	145.833	NA	1993-08-12	36.1667	142.5	490	392.79	-130.218	1.21607
55126	1993-09-11	40.1833	146.267	505	1993-11-13	38	147	500	250.55	165.1	3.97699
55118	1993-09-11	40.1833	146.267	505	1993-10-28	38.85	146.567	NA	150.265	170.019	3.19712
S14274	1993-10-01	40.1667	150.567	520	1993-12-14	37.7167	145.567	510	511.62	-120.515	6.91379
S14408	1993-10-01	40.1667	150.567	520	1993-12-06	36.8167	145.483	530	578.578	-128.375	8.76634
S14040	1993-09-30	40.05	149	510	1993-10-16	39.05	152.917	500	354.443	106.998	22.1527
S14222	1993-10-01	40.1833	150.567	520	1993-11-25	36.8667	149.833	543	373.68	-169.917	6.79417
S14420	1993-10-01	40.1833	150.567	520	1993-11-11	37.3333	150.833	500	317.229	175.726	7.73728
S14206	1993-10-01	40.1833	150.567	520	1993-11-07	38.6333	150.25	NA	174.234	-170.893	4.70901
S14558	1993-10-01	40.2	150.667	500	1993-11-13	37.5	147.833	520	387.683	-139.731	9.01589
S14107	1993-09-30	40.05	149	510	1993-11-18	38.25	148.067	472	215.502	-157.718	4.39799
S14306	1993-10-01	40.1833	150.567	520	1993-11-12	37.0333	149.533	510	361.065	-165.241	8.59678
S14532	1993-10-01	40.2	150.667	500	1993-11-27	36.4167	148.5	NA	460.693	-155.035	8.08234
S14446	1993-10-01	40.1833	150.567	520	1993-11-14	38.6333	147.3	420	329.766	-120.407	7.49469
S14405	1993-10-01	40.1667	150.567	520	1993-12-13	37.3	148.083	510	384.53	-145.058	5.26754
55065	1993-09-07	37.1667	143.183	NA	1994-02-01	22.2167	140.8	NA	1673.01	-171.458	11.381
G5374	1993-09-19	39.6333	152.8	530	1994-04-26	33.5333	135.2	NA	1710.56	-107.803	7.81076
G1736	1991-07-19	37.1667	172.167	490	1993-11-20	16.35	151.1	700	3100.87	-132.402	3.62675
53551	1992-09-21	38.4	143.533	NA	1994-04-10	1.26667	157.167	NA	4341.1	158	7.66978
G5750	1993-08-18	40.3333	151.05	500	1994-04-29	26.0667	140.933	550	1839.1	-146.273	7.24057
S14178	1993-10-01	40.1833	150.567	520	1994-05-25	35.0833	145	536	749.218	-137.307	3.17465
S14189	1993-10-01	40.1833	150.567	520	1994-06-07	27.7	162.85	520	1786.97	137.024	7.17658
S14227	1993-10-01	40.1833	150.567	520	1994-06-09	31.25	161.667	580	1408.88	131.246	5.61308
G5361	1993-09-19	39.6333	152.8	500	1994-06-09	38.0667	149.717	488	319.172	-122.04	1.21358
G4999	1993-08-10	36.55	166.3	540	1994-05-25	23.8333	152.833	540	1911.35	-133.78	6.63663
S14094	1993-09-30	40.05	149	510	1994-06-20	35	145	560	662.514	-146.516	2.51906
S14583	1993-10-01	40.2	150.683	500	1994-06-30	34.05	139.467	540	1206.5	-120.906	4.43568
S14125	1993-10-01	40.1833	150.567	520	1994-08-02	34.05	151.333	562	684.071	174.049	2.24286
S14512	1993-10-01	40.2	150.683	500	1994-08-06	38.3667	153.133	562	293.424	133.135	0.949592
S14448	1993-10-01	40.1833	150.567	520	1994-06-02	37.1667	144.217	510	645.883	-119.202	2.64706
YZ27142	1992-09-29	37.1	146.7	NA	1994-04-11	15	134.5	NA	2730.08	-150.533	4.88387
G6143	1993-09-13	40.6167	151	570	1994-08-05	38.75	146.333	620	450.717	-115.866	1.38257
S14381	1993-10-01	40.1833	150.567	520	1993-11-11	37.1	150.317	NA	342.968	-176.283	8.36507
G4255	1992-08-25	39.8833	177.267	450	1994-06-10	25.3167	155.083	NA	2622.57	-121.301	4.01005
G6521	1993-08-03	36.3333	166.05	500	1994-06-10	25.3167	155.083	NA	1607.75	-136.376	5.16962
S14227	1993-10-01	40.1833	150.567	520	1994-06-09	31.25	161.667	520	1408.88	131.246	5.61308
S14189	1993-10-01	40.1833	150.567	520	1994-06-07	27.7	162.85	520	1786.97	137.024	7.17658
G6688	1993-09-10	40.35	156.917	550	1994-06-01	24.0667	164.583	534	1942.96	156.023	7.35971
S14415	1993-10-01	40.1833	150.567	520	1994-07-17	39.7167	152.933	564	208.771	103.608	0.72239
S14580	1993-10-01	40.2	150.683	500	1994-07-14	24.5833	156.817	590	1824.18	159.843	6.37824
G5368	1993-09-19	39.6333	152.8	500	1994-06-06	24.4167	163.417	450	1959.44	146.283	7.5363
56571	1994-09-14	40.75	146.1	485	1994-09-23	39.5	145.5	NA	147.918	-159.579	16.4353
57131	1994-10-01	38.2	141.9	380	1994-10-03	37.6167	141.433	420	76.6574	-147.488	38.3287
56919	1994-09-16	40.45	144.6	450	1994-10-12	39.7667	148.333	506	327.189	102.2	12.5842
56751	1994-09-15	40.6333	145.467	500	1994-10-06	30.5333	140.383	NA	1211.04	-156.126	57.6685
56752	1994-09-15	40.6333	145.467	500	1994-10-16	38.35	147.65	466	315.477	142.766	10.1767
56825	1994-09-16	40.45	144.6	450	1994-10-11	39.9333	148.917	473	371.994	97.4733	14.8798
56874	1994-09-16	40.45	144.6	450	1994-10-10	39.8	146.8	483	200.926	110.339	8.37191
S14455	1993-10-01	40.1833	150.567	520	1994-10-09	33.3667	139.7	580	1228.56	-124.582	3.29373
57000	1994-09-16	40.45	144.6	510	1994-10-16	39.5	149.333	NA	417.817	103.092	13.9272
57014	1994-09-16	40.45	144.6	460	1994-10-04	39.65	146.4	510	177.427	119.46	9.85708
56865	1994-09-16	40.45	144.6	450	1994-10-04	39.7667	148.233	520	318.904	102.588	17.7169
G8314	1994-09-03	42.0833	154.783	550	1994-09-20	40.8333	146	560	746.503	-97.7808	43.912
56888	1994-09-16	40.45	144.6	450	1994-10-11	39.6833	148.417	500	336.515	103.418	13.4606
56548	1994-09-14	40.75	146.1	455	1994-10-12	39.6	146.717	490	138.073	157.441	4.93119
56869	1994-09-16	40.45	144.6	450	1994-10-12	39.6667	146.833	500	209.454	113.813	8.05593
56537	1994-09-14	40.6167	145.783	480	1994-10-16	39.8333	149.667	540	341.742	103.484	10.6794
57025	1994-09-16	40.45	144.6	510	1994-10-17	39.8833	148.883	480	370.226	98.3978	11.9428
57106	1994-09-16	40.45	144.6	510	1994-10-04	36.8833	140.017	366	561.868	-133.334	31.2149
56458	1994-09-14	40.6167	145.783	480	1994-10-27	37.25	143.833	525	410.183	-155.04	9.53914
56588	1994-09-14	40.75	146.1	485	1994-10-27	37.25	143.833	522	435.306	-152.47	10.1234
G5077	1993-08-23	39.85	148.033	500	1994-10-28	37.2667	143.117	622	515.515	-122.237	1.19609
56615	1994-09-14	40.75	146.1	485	1994-10-28	37.45	143.333	540	437.544	-145.963	9.94417
57047	1994-09-16	40.45	144.6	510	1994-10-31	39.1833	141.917	492	269.36	-120.608	5.98577
G7039	1994-08-07	42.7	157.183	475	1994-10-24	40.3667	152.25	NA	486.347	-120.535	6.23522
56937	1994-09-16	40.45	144.6	510	1994-10-19	39.8667	149.533	550	425.204	97.1641	12.885
56509	1994-09-14	40.75	146.1	485	1994-10-22	39.8333	149.833	NA	333.33	106.565	8.77185
56643	1994-09-14	40.75	146.1	485	1994-10-19	39.8667	149.417	NA	298.495	108.104	8.52844
57021	1994-09-16	40.45	144.6	510	1994-11-03	38.6667	150	510	504.439	111.368	10.5091
G8284	1994-10-07	41.1667	152.933	550	1994-11-11	38.5667	154.5	530	318.27	154.588	9.09343
G8154	1994-09-06	42.75	157.2	520	1994-10-30	39.4167	150.333	NA	685.19	-120.389	12.6887
G7029	1994-08-07	42.7	157.183	530	1994-11-16	39.5	154	520	444.681	-141.981	4.40278
56760	1994-09-15	40.6333	145.467	500	1994-10-28	37.2333	143.267	540	422.874	-152.491	9.83427
G8343	1994-09-03	42.0833	154.783	550	1994-10-30	38.8	145.75	540	848.097	-112.458	14.8789
56555	1994-09-14	40.75	146.1	485	1994-11-05	38.6833	151.267	560	498.797	115.713	9.59226
56507	1994-09-14	40.75	146.1	485	1994-11-10	38.75	150.633	490	447.42	118.286	7.84947
56462	1994-09-14	40.6167	145.783	480	1994-11-30	38.6667	150.667	NA	471.688	115.742	6.12581
56805	1994-09-16	40.45	144.6	450	1994-10-11	39.4667	148.167	NA	323.694	108.559	12.9478
53581	1992-09-21	38.4	143.533	NA	1993-10-29	3.58333	182.65	380	5529.23	124.29	13.7202
49871	1991-09-22	38.9167	146.467	NA	1994-02-01	1.4	160.3	720	4386.7	157.873	5.08308
56979	1994-09-16	40.45	144.6	510	1994-11-10	31.6833	131.567	390	1521.78	-125.634	27.6687
G5723	1993-08-18	40.3333	151.133	500	1994-04-20	13.3333	154.25	NA	3007.42	173.31	12.2752
S14365	1993-10-01	40.1833	150.567	520	1994-12-03	1.58333	155.533	NA	4304.22	172.035	10.0566
G8316	1994-09-03	42.0833	154.783	550	1994-10-22	41.1333	156.15	NA	155.273	132.35	3.16883
S14191	1993-10-01	40.1833	150.567	520	1995-01-14	26.0167	140.683	440	1819.15	-146.73	3.87053
55161	1993-09-11	40.1833	146.267	505	NA	23	138	NA	2058.09	-155.317	NA
S14562	1993-10-01	40.2	150.683	500	1995-04-16	28.3333	139.967	640	1642.44	-139.971	2.92249
57103	1994-10-01	38.2	141.9	385	1995-05-04	34.1333	137.05	NA	627.532	-134.505	2.91875
56863	1994-09-16	40.45	144.6	450	1995-05-12	27.1667	132.1	520	1869.41	-138.166	7.85466
56657	1994-09-14	40.75	146.1	530.772	1995-05-28	35.8333	143.533	560	590.069	-156.831	2.30496
56576	1994-09-14	40.75	146.1	475.055	1995-05-28	28.6667	143.333	560	1364.02	-168.48	5.32821
58742	1994-09-15	39.9667	152.45	NA	1995-05-27	35	140.583	400	1184.08	-113.995	4.66172
56912	1994-09-16	40.45	144.6	450	1995-02-26	10.3167	143.417	NA	3340.66	-177.671	20.4948
54163	1992-10-12	37.4833	142.917	NA	1994-12-13	10.0667	149.783	600	3114.12	165.462	3.93197
G7282	1994-10-04	41.7	151.583	550	1995-06-06	33.5	138.667	500	1456.4	-124.483	5.94451
59533	1995-06-22	38.0833	149.55	485	1995-08-29	37.3333	151.667	470	204.361	113.387	3.0053
55133	1993-09-11	40.1833	146.267	505	1995-06-08	32.0667	168.383	NA	2177.29	107.464	3.4288
56830	1994-09-16	40.45	144.6	450	1995-06-17	8.35	141.367	NA	3570.58	-173.966	13.0313
G7906	1994-09-06	42	155.2	550	1995-06-06	32.0833	173.067	600	1926.92	119.018	7.05831
G8213	1994-09-13	41.9667	168.667	550	1996-01-30	14	139	565	4214.87	-128.493	8.36284
G9053	1995-08-01	40.0833	166.467	550	1996-03-28	28.8333	140.5	550	2678.5	-109.7	11.1604
58954	1995-09-26	38.8333	146.3	490	1996-02-21	18.5	140.5	NA	2322.5	-164.383	15.6926
G7744	1995-11-04	38.0333	154.783	500	1996-04-17	33.0333	138.933	530	1538.27	-106.344	9.32283
59563	1995-06-30	37.6167	148.833	510	1996-05-22	31.6667	134	520	1509.25	-111.515	4.61544
G4849	1995-08-02	40.4833	166.483	500	1996-04-13	32.6667	134.833	NA	2944.57	-96.9916	11.5473
G9092	1995-08-03	40.75	166.733	470	1996-06-08	31.75	144.833	530	2198.68	-110.049	7.09251
G7121	1994-09-09	42.1167	154.867	450	1996-05-05	11	135	570	3953.36	-144.94	6.5453
60060	1995-09-26	38.8333	147.167	515	1996-06-05	32.6667	137.8	590	1087.92	-126.105	4.30008
58988	1995-09-26	38.8333	146.3	490	1996-05-24	14.3833	140.983	NA	2759.14	-167.633	11.4487
G7721	1995-11-04	38.0333	154.783	500	NA	18	138	501	2756.41	-139.01	NA
G9093	1995-08-03	40.75	166.733	450	1996-06-09	33.35	144.183	NA	2159.6	-105.126	6.94404
G9784	1995-09-26	40.5333	150.05	580	1996-05-29	33.3	142.75	NA	1032.37	-138.725	4.19664
G9718	1995-09-06	41.4333	150.567	490	1996-07-08	37.0333	145.733	552	642.242	-137.939	2.09883
G9064	1995-08-01	39.95	166.583	NA	1996-07-25	36.8	143.533	530	2038.38	-92.4988	5.67794
58707	1994-09-15	39.9667	152.45	NA	1996-07-23	35.9667	144.333	494	839.589	-119.353	1.24016
G10296	1995-10-01	39.4333	151.15	480	1996-05-15	16.4	137.133	NA	2893.15	-147.966	12.7452
56826	1994-09-16	40.45	144.6	NA	1996-05-15	16.4	137.133	NA	2761.42	-162.708	4.54929
G9900	1995-09-24	40.8833	153	510	1996-06-07	24.45	153.05	518	1822.49	179.838	7.09141
60017	1995-09-26	38.8333	147.167	515	1996-06-18	31.9167	146.033	560	774.248	-172.023	2.91071
G9916	1995-09-26	40.5333	150.033	420	1996-06-23	34.6167	149.15	560	661.292	-172.951	2.44019
G4837	1995-08-02	40.4833	166.483	550	1996-07-31	37.5667	148.1	593	1621.35	-95.5798	4.45425
G9064	1995-08-01	39.95	166.583	NA	1996-07-25	36.8	143.533	530	2038.38	-92.4988	5.67794
G7733	1995-11-04	38.0333	154.783	500	1996-08-10	36.1833	151.167	640	381.39	-121.464	1.36211
G9886	1995-09-24	40.8833	153	510	1996-07-29	37.1	144.033	NA	882.468	-115.519	2.85588
G10480	1995-07-23	37.05	169.867	500	1996-09-14	23.25	167.367	591	1548.5	-170.398	3.69569
G10457	1995-07-23	37.05	169.867	500	1996-09-03	18.6333	171.783	NA	2049.55	174.239	5.02342
60425	1996-09-15	39.5	145.183	NA	1996-10-13	35.65	141.2	370	553.406	-139.297	19.7645
58714	1994-09-15	39.9667	152.45	303	1996-07-17	37.3	149.567	460	388.099	-138.79	0.578388
56514	1994-09-14	40.7333	146.083	440	1996-10-20	16.6833	151.317	625	2712.94	167.771	3.53708
G10259	1995-07-10	39.4333	151.15	485	1996-12-06	6.63333	150.867	640	3633.21	-179.478	7.05479
G9883	1995-09-24	40.8833	153	551	1996-07-17	21.2667	161	400	2302.45	158.446	7.75237
59068	1996-09-16	40.0333	148.9	NA	1997-06-25	38.1	144.05	477	471.339	-115.539	1.67141
60179	1996-09-15	39.5	145.183	387	1997-06-27	34.3333	146	500	577.969	172.519	2.02796
58769	1994-09-15	39.9667	152.45	NA	1997-06-27	34.2333	145.6	470	880.143	-134.142	0.866282
G9858	1995-09-24	40.8833	153	NA	1997-07-10	34.7167	148.617	713	785.543	-149.207	1.1993
58489	1996-09-16	40.0333	148.9	NA	1997-07-03	35.5	147.167	NA	525.799	-162.579	1.8131
64344	1997-09-10	40.7333	152.117	530	1997-10-21	38.95	145.6	544	591.688	-107.435	14.4314
64330	1997-09-10	40.7333	152.117	NA	1997-11-14	38.4333	153.133	NA	269.879	160.792	4.15199
64342	1997-09-10	40.7333	152.117	520	1997-11-11	38.2833	149.3	548	364.197	-137.409	5.87415
64755	1998-10-27	37.4667	145.317	360	1999-05-22	31.5667	140.05	485	813.437	-142.014	3.92965
64666	1998-09-11	41.35	150.483	470	1998-09-28	39.3667	148.8	465	262.568	-146.457	15.4452
64698	1998-10-16	37.3	144.3	360	1999-06-15	36.0167	145.833	467	197.67	135.63	0.816818
64650	1998-09-11	41.35	150.517	360	1999-06-19	36.2167	144.15	700	793.753	-133.814	2.82474
57884	1999-08-30	39.4833	145.133	NA	1999-09-27	33.3667	135.75	390	1080.02	-126.021	38.5722
57618	1999-08-30	39.4833	145.133	NA	1999-10-05	35.1333	140.467	410	635.583	-137.968	17.6551
57612	1999-08-30	39.4833	145.133	NA	1999-10-05	35.6333	141	400	561.965	-138.202	15.6101
57576	1999-08-30	39.4833	145.133	NA	1999-10-11	35.2167	139.417	NA	693.094	-131.306	16.5022
57674	1999-08-30	39.4833	145.133	NA	1999-10-15	37.5	146.5	NA	250.366	151.134	5.44273
65998	1999-10-10	37.8167	146.533	460	1999-10-19	36.5833	147.25	NA	150.94	154.852	16.7711
66003	1999-10-10	37.8167	146.533	480	1999-10-13	36.8167	146.083	480	117.934	-160.094	39.3112
9265	1986-06-19	36.0833	147.067	NA	1987-07-18	31.9167	140.017	NA	798.252	-123.346	2.02602
27902	1985-09-21	36.9	146.883	NA	1986-06-04	30.9833	135.05	NA	1274.22	-117.543	4.97742
34778	1984-09-09	40.0667	148.117	480	1985-04-04	33.3333	141.417	650	956.837	-139.242	4.6224
34795	1984-09-09	40.0667	148.117	480	1985-04-20	31.3	143.767	NA	1049	-156.659	4.70403
34509	1984-06-16	36.9	152.183	NA	1985-04-28	31.7667	136.2	590	1574.68	-106.5	4.98316
34529	1984-06-16	36.9	152.183	NA	1985-05-05	17.6167	156.65	400	2181.39	167.208	6.75352
34616	1984-07-16	39.5167	147.95	NA	1985-06-08	26.9667	129.417	700	2210.34	-123.421	6.75945
34774	1984-09-09	40.0667	148.117	480	1985-06-09	32.0833	142.633	NA	1013.7	-149.2	3.71318
36977	1984-09-06	40.0833	148.033	NA	1985-06-23	20.7667	154.717	NA	2233.91	161.501	7.70313
34579	1984-06-16	36.9	152.183	NA	1985-03-22	30.1167	139.983	540	1358.68	-120.076	4.86983
34637	1984-07-16	39.5167	147.95	NA	1985-08-31	29.2833	129.083	NA	2066.41	-117.543	5.02777
34667	1984-07-11	39.4	147.983	NA	1984-08-06	38.8333	144.7	NA	290.823	-101.453	11.1855
34630	1984-07-16	39.5167	147.95	NA	1984-09-01	38.5833	142.533	496	480.125	-100.745	10.2154
34624	1984-07-11	39.8667	148.3	NA	1984-08-08	38.8333	145.917	NA	235.288	-118.421	8.40314
34602	1984-07-11	39.4	147.983	NA	1984-09-16	36.0833	144.167	545	498.573	-136.395	7.44138
34634	1984-07-16	39.5167	147.95	NA	1984-09-24	36.9833	144.167	NA	434.374	-129.151	6.20535
34700	1984-07-16	39.5167	147.95	NA	1984-09-22	37.7667	142.733	520	493.871	-111.513	7.26281
MG1541	1984-06-22	37.9333	146.717	457	1984-09-26	36.7167	144.383	NA	246.973	-122.43	2.57263
34787	1984-09-09	40.0667	148.117	480	1984-10-18	23.5	141.917	510	1927.22	-160.548	49.416
34694	1984-07-11	39.8667	148.3	NA	1984-10-27	37.7667	146.433	528	283.937	-144.596	2.62905
34857	1984-09-11	40.95	152.867	NA	1984-10-30	37.9167	147.6	494	564.638	-124.905	11.5232
36974	1984-09-06	40.0833	148.033	NA	1984-09-26	37.2833	144.55	NA	434.064	-134.621	21.7032
34894	1984-09-11	40.95	152.867	NA	1984-11-04	38.3333	151.917	NA	301.744	-164.016	5.58786
34749	1984-09-09	40.0667	148.117	480	1984-11-01	37.7833	148.417	NA	254.813	174.045	4.8078
24405	1982-07-21	39.2667	149.65	460	1983-03-19	9.63333	155.35	554	3331.46	168.678	13.8235
23465	1982-09-28	38.75	145.983	360	1983-04-09	32.4333	132.4	454	1414.3	-115.555	7.32798
6450	1982-09-28	38.6667	145.867	370	1983-06-05	31.8	143.3	460	796.742	-162.196	3.18697
31154	1983-07-07	37.0333	146.85	NA	1983-07-07	36.9333	146.633	425	22.2546	-119.847	Inf
6431	1982-09-28	38.6667	145.867	370	1983-07-10	34.1667	151.883	445	734.88	130.959	2.57853
17777	1982-07-13	37.75	168.867	483	1983-06-29	18.5667	146.833	530	3017.99	-128.68	8.59827
32256	1983-06-14	36.8667	145.583	410	1983-09-15	34.7833	139.9	475	563.053	-112.55	6.05434
25389	1982-09-30	40.95	151.717	359	1983-08-05	36.7667	171.45	520	1770.35	98.7913	5.72928
19110	1981-08-25	39.75	146.183	NA	NA	17.75	145.067	570	2440.84	-177.15	NA
19418	1981-08-25	39.75	146.183	NA	1982-03-30	18.5333	151.667	NA	2410.2	165.779	11.1069
19508	1981-08-25	39.75	146.183	NA	1982-03-20	2.18333	148.283	551	4165.78	176.544	20.1245
10227	1980-06-30	38.0667	150.1	480	1981-05-20	32.75	133.833	670	1588.14	-106.884	4.90166
9021	1980-09-18	41.0333	167.833	500	1981-06-11	5.23333	143.033	579	4672.37	-141.335	17.5653
19582	1981-08-25	39.75	146.183	NA	1981-09-09	38.6333	145.35	400	143.358	-149.591	9.55718
19100	1981-08-25	39.75	146.183	NA	1981-09-09	38.6333	145.35	390	143.358	-149.591	9.55718
19428	1981-08-25	39.75	146.183	NA	1981-09-15	37.6833	144.867	NA	256.403	-153.061	12.2097
19251	1981-08-25	39.75	146.183	NA	1981-09-15	37.5333	142.233	478	422.79	-124.339	20.1329
19407	1981-08-25	39.75	146.183	NA	1981-09-15	37.6667	144.75	436	262.724	-151.221	12.5107
19296	1981-08-25	39.75	146.183	NA	1981-09-17	37.75	142.95	380	358.141	-127.284	15.5713
19378	1981-08-25	39.75	146.183	NA	1981-09-15	38.8167	144.417	410	184.307	-123.646	8.77651
19426	1981-08-25	39.75	146.183	NA	1981-09-18	37.1833	143.967	483	344.356	-145.129	14.3481
19280	1981-08-25	39.75	146.183	NA	1981-09-20	37.8	143.05	405	347.81	-127.495	13.3773
19279	1981-08-25	39.75	146.183	NA	1981-09-20	37.8	143.05	412	347.81	-127.495	13.3773
19579	1981-08-25	39.75	146.183	NA	1981-09-17	37.85	142.8	427	361.715	-124.595	15.7267
19665	1981-08-25	39.7333	146.167	NA	1981-09-13	38.7	144.85	455	161.522	-134.836	8.50115
19250	1981-08-25	39.75	146.183	NA	1981-09-16	38.4167	144.583	490	202.665	-136.409	9.21205
19613	1981-08-25	39.7333	146.167	NA	1981-09-19	37.75	142.7	433	373.197	-125.054	14.9279
19183	1981-08-25	39.75	146.183	NA	1981-10-07	34.4167	138.25	NA	920.13	-127.548	21.3984
19190	1981-08-25	39.75	146.183	NA	1981-10-07	35.3	140.933	380	677.455	-135.155	15.7548
19241	1981-08-25	39.75	146.183	NA	1981-10-06	24.1	141.617	500	1787.62	-164.758	42.5625
19360	1981-08-25	39.75	146.183	NA	1981-10-10	34.7167	139.05	440	843.709	-129.22	18.3415
19562	1981-08-25	39.75	146.183	NA	1981-10-14	34.8333	139.233	NA	822.63	-129.371	16.4526
19200	1981-08-25	39.75	146.183	NA	1981-10-25	38.9	147.733	518	163.608	124.731	2.68209
19288	1981-08-25	39.75	146.183	NA	1981-10-20	38.0667	149.417	430	336.973	122.653	6.01737
19230	1981-08-25	39.75	146.183	NA	1981-10-26	38.8667	147.633	492	158.923	127.641	2.56328
19329	1981-08-25	39.75	146.183	NA	1981-10-31	38.55	148.933	470	272.485	118.394	4.06693
19528	1981-08-25	39.75	146.183	NA	1981-10-13	18.1167	142.917	445	2418.45	-171.583	49.3562
19289	1981-08-25	39.75	146.183	NA	1981-11-18	18.4667	144.35	470	2365.73	-175.196	27.8321
19364	1981-08-25	39.75	146.183	NA	1981-11-27	15.5833	135.517	NA	2872.21	-155.81	30.5554
9014	1980-09-14	40.7	178.5	490	NA	34.4167	178.433	NA	697.402	-179.495	NA
5578	1979-09-05	43.0167	156.233	NA	1980-04-19	30.65	140.6	665	1950.29	-129.575	8.59159
5805	1979-09-08	40.7667	166.167	NA	1980-06-04	33.6333	146.167	542	1938.15	-107.703	7.17834
10445	1980-06-30	38.1333	150.117	480	1980-07-07	37.6667	146.8	NA	296.252	-99.0472	42.3217
U875	1978-09-23	41.0167	161.033	529	1979-04-02	33.2333	139.667	510	2078.7	-107.683	10.8833
V911	1978-10-02	40.3333	159.467	559	1979-04-03	33.2	139.817	625	1919.13	-108.131	10.4871
U810	1978-09-23	41.0167	161.033	529	1979-04-06	33.15	139.417	530	2103.46	-107.572	10.787
U899	1978-09-23	41.0167	161.033	529	1979-06-20	21.25	164.867	580	2221.32	169.475	8.2271
U953	1978-10-02	40.3333	159.467	559	1979-06-23	19.2667	165.117	580	2396.97	165.325	9.07945
U832	1978-09-23	41.0167	161.033	529	1979-07-06	18.3333	144.833	425	2951.95	-143.602	10.3215
5685	1979-09-05	43.1	156.383	NA	1979-10-07	41.8667	152.5	515	347.397	-111.903	10.8562
U849	1978-09-23	41.0167	161.033	529	1979-09-27	17.6	170.8	700	2759.14	157.303	7.47735
5573	1979-09-05	43.0167	156.233	570	1979-10-13	41.6333	155.933	NA	155.637	-170.757	4.09571
FF515	1977-06-29	36.85	145.533	450	1977-07-11	34.9667	144.083	455	246.568	-147.511	20.5473
AB815	1976-06-24	37.8333	149.367	NA	1976-07-31	36.9333	157.067	420	689.004	95.9809	18.6217
AB977	1975-08-31	41.6333	152.333	NA	1975-09-17	40.6833	152.15	NA	106.62	-171.641	6.27178
A21	1973-07-28	36.9667	145.417	NA	1974-08-06	17.9	155.417	NA	2329.16	152.426	6.22769
A26	1973-07-28	36.9667	145.417	NA	1974-05-21	33.5833	140.083	450	613.291	-126.159	2.06495
A91	1973-07-30	38.85	148.483	NA	1974-07-14	17.35	144.6	572	2412.51	-169.915	6.91264
A2	1973-07-28	36.9667	145.417	NA	1973-08-09	35.7333	147.7	471	246.44	123.051	20.5366

## Sheet: Atag data
tagN	Year	Month	Day	Lon_E	Lat_N	dist	direct
6949	2019	10	7	143.62	39.68	NA	NA
6949	2019	10	8	143.59	39.1971	53.6756	-177.264
6949	2019	10	9	143.581	38.6039	65.8541	-179.265
6949	2019	10	10	143.651	38.2338	41.5448	171.462
6949	2019	10	11	143.437	38.0548	27.3576	-136.52
6949	2019	10	12	143.301	37.8605	24.63	-151.028
6949	2019	10	13	143.614	37.8595	27.5404	90.1482
6949	2019	10	14	144.28	37.7784	59.3259	98.5266
6949	2019	10	15	144.947	37.6351	60.9306	104.927
6949	2019	10	16	145.366	37.544	38.3384	105.154
6949	2019	10	17	145.835	37.444	42.9591	104.83
6949	2019	10	18	146.432	37.6097	55.9084	70.6188
6949	2019	10	19	147.231	37.7569	72.344	76.6968
6949	2019	10	20	147.971	37.5814	68.1104	106.395
6949	2019	10	21	148.534	37.6807	50.899	77.3266
6949	2019	10	22	148.511	37.7453	7.4536	-15.9201
6949	2019	10	23	149.124	37.7927	54.3237	84.2525
6949	2019	10	24	149.366	37.8279	21.5936	79.4974
6949	2019	10	25	149.351	37.7913	4.24959	-162.993
6949	2019	10	26	149.59	37.8262	21.3877	79.475
6949	2019	10	27	149.698	37.8686	10.5612	63.5444
6949	2019	10	28	150.028	37.8538	29.0853	93.1236
6949	2019	10	29	150.054	37.7868	7.79169	162.771
6949	2019	10	30	150.321	37.8095	23.6355	83.7926
6949	2019	10	31	150.792	37.7165	42.7743	103.82
6949	2019	11	1	151.292	37.7064	44.1387	91.3035
6949	2019	11	2	151.68	37.7736	34.9437	77.5519
6949	2019	11	3	151.705	37.8409	7.7855	16.4993
6949	2019	11	4	151.929	37.97	24.3586	53.8834
6949	2019	11	5	152.125	38.0428	19.0081	64.7846
6949	2019	11	6	152.194	37.8607	21.1148	163.132
6949	2019	11	7	152.303	37.6615	24.092	156.616
6949	2019	11	8	151.792	37.4751	49.5961	-114.488
6949	2019	11	9	151.26	37.4825	47.0494	-88.8485
6949	2019	11	10	151.213	37.3076	19.8566	-167.841
6949	2019	11	11	151.159	37.3545	7.09332	-42.7506
6949	2019	11	12	151.073	37.4187	10.4595	-47.025
6949	2019	11	13	151.224	37.5819	22.5243	36.4198
6949	2019	11	14	151.142	37.6819	13.2248	-32.9031
6949	2019	11	15	151.176	37.7252	5.65722	31.8166
6949	2019	11	16	150.971	37.892	25.8562	-44.198
6949	2019	11	17	150.536	37.7512	41.4003	-112.046
6949	2019	11	18	149.975	36.8366	113.055	-153.71
6949	2019	11	19	150.105	36.1559	76.4352	171.159
6949	2019	11	20	150.221	35.7614	44.9984	166.545
6949	2019	11	21	150.692	35.4948	51.9221	124.6
6949	2019	11	22	151.076	35.322	39.7686	118.698
6949	2019	11	23	151.487	35.2263	38.9187	105.714
6949	2019	11	24	151.926	34.9875	48.01	123.373
6949	2019	11	25	151.801	34.7801	25.6998	-153.502
6949	2019	11	26	151.584	34.6852	22.4729	-117.861
6949	2019	11	27	151.368	34.6911	19.8496	-88.0513
6949	2019	11	28	151.445	34.8165	15.6092	27.0027
6949	2019	11	29	152.821	35.3	136.491	66.4643
6955	2019	10	7	143.7	39.52	NA	NA
6955	2019	10	8	143.596	38.8708	72.6275	-172.891
6955	2019	10	9	143.808	38.5771	37.431	150.499
6955	2019	10	10	143.553	38.6549	23.8441	-68.6859
6955	2019	10	11	143.581	38.4565	22.1648	173.703
6955	2019	10	12	143.558	38.2896	18.6302	-173.798
6955	2019	10	13	143.577	38.199	10.2063	170.305
6955	2019	10	14	143.717	38.0794	18.0362	137.348
6955	2019	10	15	143.876	38.1161	14.6019	73.7342
6955	2019	10	16	143.822	38.3454	25.8823	-10.4853
6955	2019	10	17	143.817	38.467	13.5128	-1.94504
6955	2019	10	18	143.871	38.6024	15.7459	17.3667
6955	2019	10	19	143.805	38.8645	29.6508	-11.1311
6955	2019	10	20	143.727	38.78	11.584	-144.023
6955	2019	10	21	143.725	38.3443	48.3675	-179.788
6955	2019	10	22	143.743	38.0251	35.4688	177.413
6955	2019	10	23	143.823	37.9461	11.2325	141.23
6955	2019	10	24	143.71	37.7744	21.5139	-152.326
6955	2019	10	25	143.888	37.5234	32.0119	150.459
6955	2019	10	26	143.908	37.4085	12.8714	172.246
6955	2019	10	27	143.996	37.5453	17.0785	27.2001
6955	2019	10	28	143.86	37.8599	36.9252	-18.9128
6955	2019	10	29	143.931	38.0205	18.8661	19.1034
6955	2019	10	30	143.973	38.112	10.8058	19.9475
6955	2019	10	31	143.95	38.0218	10.2115	-168.606
6955	2019	11	1	144.158	37.2505	87.5754	167.791
6955	2019	11	2	144.225	36.7881	51.651	173.416
6955	2019	11	3	144.328	36.2444	61.0363	171.287
6955	2019	11	4	144.588	36.2272	23.5085	94.5736
6955	2019	11	5	144.772	36.0105	29.1822	145.414
6955	2019	11	6	144.901	35.5525	52.1437	167.014
6955	2019	11	7	145.125	35.1108	53.063	157.397
6955	2019	11	8	145.345	34.8883	31.812	140.817
6955	2019	11	9	145.372	34.6166	30.2472	175.231
6955	2019	11	10	145.611	34.4176	31.1062	135.144
6955	2019	11	11	145.396	34.0896	41.4074	-151.429
6955	2019	11	12	145.14	33.9164	30.4736	-129.015
6955	2019	11	13	144.769	33.6128	48.1533	-134.261
6955	2019	11	14	144.431	33.4143	38.2955	-125.007
6955	2019	11	15	143.755	33.4901	63.4571	-82.1931
6955	2019	11	16	143.347	33.4064	39.0008	-103.663
6955	2019	11	17	142.862	33.2622	47.9642	-109.351
6955	2019	11	18	142.13	33.0261	73.1545	-110.767
6955	2019	11	19	142.011	32.8332	24.1058	-152.561
6955	2019	11	20	141.389	32.8529	58.2804	-87.6781
6955	2019	11	21	141.318	32.6372	24.8323	-164.404
6955	2019	11	22	141.285	32.5105	14.3792	-167.813
6955	2019	11	23	140.968	32.4165	31.6495	-109.129
6955	2019	11	24	140.86	32.4778	12.196	-56.1347
6955	2019	11	25	140.726	32.6068	19.0683	-41.3204
6955	2019	11	26	140.358	32.7307	37.1076	-68.1716
6955	2019	11	27	140.426	32.5866	17.2017	158.298
6955	2019	11	28	139.833	32.6645	56.347	-81.0177
6955	2019	11	29	139.205	32.7849	60.305	-77.0438
6955	2019	11	30	138.393	33.2262	90.3283	-56.9666
6955	2019	12	1	137.681	33.358	67.9282	-77.3814
6955	2019	12	2	137.08	33.3992	56.0883	-85.1634
6955	2019	12	3	136.737	33.3739	32.0527	-94.9141
6955	2019	12	4	136.689	33.4241	7.1278	-38.7347
6955	2019	12	5	136.529	33.4157	14.8713	-93.5367
6955	2019	12	6	136.476	33.5179	12.3831	-23.6577
6955	2019	12	7	136.42	33.5263	5.28272	-79.8414
6955	2019	12	8	136.447	33.6267	11.4092	12.6791
6955	2019	12	9	136.749	33.5774	28.5527	100.96
6955	2019	12	10	136.605	33.4799	17.1451	-129.035
6955	2019	12	11	136.428	33.3143	24.6663	-138.1
6955	2019	12	12	136.428	33.3236	1.03437	-1.70897
6955	2019	12	13	136.461	33.3888	7.84552	22.8002
6955	2019	12	14	136.426	33.3564	4.81757	-138.304
6955	2019	12	15	136.361	33.3364	6.50849	-109.829
6955	2019	12	16	136.1	32.9328	50.9588	-151.39
6955	2019	12	17	136.148	32.9371	4.50627	83.9811
6955	2019	12	18	135.805	33.2348	45.9523	-43.9609
6955	2019	12	19	135.457	33.3727	35.8642	-64.6633
6955	2019	12	20	135.321	33.4426	14.8463	-58.4745
6955	2019	12	21	135.64	33.3379	31.9102	111.254
6955	2019	12	22	135.963	33.2735	30.9147	103.268
6955	2019	12	23	136.278	33.292	29.3585	85.9147
6955	2019	12	24	136.45	33.4762	25.9455	37.9956
6955	2019	12	25	136.325	33.4628	11.71	-97.2551
6955	2019	12	26	136.394	33.5426	10.9592	36.153
6955	2019	12	27	136.447	33.5023	6.61154	132.575
6955	2019	12	28	136.505	33.7521	28.2347	11.0451
6955	2019	12	29	136.299	33.7015	19.8845	-106.335
6955	2019	12	30	136.499	33.5089	28.3042	138.953
6955	2019	12	31	136.469	33.3681	15.8584	-169.854
6955	2020	1	1	136.441	33.1124	28.4832	-174.625
6955	2020	1	2	136.636	32.9898	22.7874	126.586
6955	2020	1	3	136.703	33.1929	23.3578	15.3322
6955	2020	1	4	136.814	33.3035	16.0607	40.1576
6955	2020	1	5	136.651	33.3707	16.8592	-63.7488
6955	2020	1	6	136.721	33.4648	12.2855	31.8245
6955	2020	1	7	136.679	33.3882	9.36857	-154.972
6955	2020	1	8	136.59	33.4361	9.83538	-57.3042
6955	2020	1	9	136.526	33.4118	6.46664	-114.619
6955	2020	1	10	136.39	33.3769	13.2332	-106.947
6955	2020	1	11	136.5	33.6457	31.4954	18.7933
6955	2020	1	12	136.448	33.5544	11.2181	-154.523
6955	2020	1	13	136.389	33.551	5.47579	-93.9065
6955	2020	1	14	136.382	33.5446	0.982469	-136.52
6955	2020	1	15	136.376	33.6236	8.77276	-3.17197
6955	2020	1	16	136.466	33.5582	11.0644	130.892
6955	2020	1	17	136.346	33.3302	27.6694	-156.047
6955	2020	1	18	136.387	32.8448	53.9721	175.917
6955	2020	1	19	136.819	32.335	69.5614	144.24
6955	2020	1	20	137.016	32.0246	39.1289	151.539
6955	2020	1	21	136.795	31.8172	31.0981	-137.654
6955	2020	1	22	136.843	31.659	18.1289	165.358
6955	2020	1	23	136.734	31.7789	16.8247	-37.7754
6955	2020	1	24	136.782	31.57	23.5982	168.932
6955	2020	1	25	136.603	31.2954	34.859	-150.804
6955	2020	1	26	136.704	31.3845	13.7604	44.1114
6955	2020	1	27	136.85	31.9775	67.1924	11.8214
6955	2020	1	28	136.305	32.6873	93.9635	-32.9571
6955	2020	1	29	136.25	33.0104	36.2001	-8.15761
6955	2020	1	30	136.466	33.2839	36.4201	33.556
6955	2020	1	31	136.361	33.3954	15.7513	-38.2192
6955	2020	2	1	135.931	33.3914	39.984	-90.528
6955	2020	2	2	135.432	33.4008	46.4231	-88.5664
6955	2020	2	3	135.007	33.3492	39.9801	-98.1189
6955	2020	2	4	134.999	33.3308	2.18914	-159.154
6955	2020	2	5	135.088	33.3998	11.2687	47.1515
6955	2020	2	6	135.06	33.3348	7.65321	-160.401
6955	2020	2	7	135.003	33.382	7.48272	-45.5885
6955	2020	2	8	134.959	33.3622	4.61138	-118.523
6955	2020	2	9	135.013	33.4223	8.32906	36.8318
6955	2020	2	10	134.955	33.363	8.47776	-140.842
6955	2020	2	11	135.195	33.2498	25.6146	119.288
6955	2020	2	12	135.355	32.6459	68.6316	167.337
6955	2020	2	13	135.587	31.9906	75.8793	163.195
6955	2020	2	14	135.831	31.7236	37.5213	142.031
6955	2020	2	15	135.869	31.5772	16.6255	167.554
6955	2020	2	16	136.022	31.4227	22.4986	139.542
6955	2020	2	17	136.075	31.6726	28.1628	10.269
6955	2020	2	18	136.027	31.764	11.0953	-24.1087
6955	2020	2	19	136.198	31.6845	18.4143	118.551
6955	2020	2	20	136.276	31.4374	28.3705	164.867
6955	2020	2	21	136.489	31.212	32.1698	140.942
6955	2020	2	22	136.84	30.952	44.2248	130.588
6955	2020	2	23	137.108	30.6383	43.1897	143.553
6955	2020	2	24	137.2	30.8331	23.324	22.2002
6955	2020	2	25	137.377	31.2507	49.2775	19.9626
6955	2020	2	26	137.294	31.8661	68.6868	-6.5658
6955	2020	2	27	137.087	32.1212	34.3368	-34.491
6955	2020	2	28	136.859	32.7476	72.7198	-17.1327
6955	2020	2	29	136.703	33	31.5758	-27.5312
6955	2020	3	1	136.478	33.1427	26.2951	-52.9396
6955	2020	3	2	135.813	33.156	62.0751	-88.4498
6955	2020	3	3	135.257	32.9734	55.6722	-111.189
6955	2020	3	4	134.972	32.1276	97.5561	-163.962
6955	2020	3	5	134.752	31.3812	85.3416	-165.814
6955	2020	3	6	134.452	30.8853	61.9807	-152.428
6955	2020	3	7	133.976	30.551	58.7128	-129.024
6955	2020	3	8	134.004	30.5609	2.88167	67.4293
6955	2020	3	9	133.973	30.4845	8.99641	-160.337
6955	2020	3	10	133.753	30.6634	28.9577	-46.7272
6955	2020	3	11	133.799	30.6541	4.59136	102.998
6955	2020	3	12	133.574	30.6307	21.7235	-96.7857
6955	2020	3	13	133.406	30.7526	21.0073	-49.9343
6955	2020	3	14	133.339	30.536	24.8706	-164.85
6955	2020	3	15	133.249	30.1848	39.8855	-167.431
6955	2020	3	16	132.98	29.8033	49.6113	-148.418
6955	2020	3	17	132.655	29.4636	49.0855	-140.019
6955	2020	3	18	132.444	29.3067	26.8793	-130.246
6955	2020	3	19	132.478	29.0552	28.0829	173.158
6955	2020	3	20	132.182	28.9032	33.3615	-120.26
6955	2020	3	21	132.233	28.7033	22.6981	167.426
6955	2020	3	22	132.176	28.3939	34.7356	-170.773
6955	2020	3	23	132.077	28.1571	27.9949	-159.604
6955	2020	3	24	132.028	27.7885	41.1197	-173.319
6955	2020	3	25	131.974	27.6319	18.1572	-162.981
6955	2020	3	26	132.114	27.4619	23.3383	143.753
6955	2020	3	27	132.035	27.5955	16.7249	-27.7509
6955	2020	3	28	132.037	27.7008	11.6758	0.809198
6955	2020	3	29	131.879	28.0677	43.524	-20.8861
6955	2020	3	30	131.814	28.2829	24.6864	-14.938
6955	2020	3	31	131.905	28.6248	38.9162	13.1652
6955	2020	4	1	132.357	28.9485	56.8746	50.7808
6955	2020	4	2	132.565	29.5091	65.3706	18.0372
6955	2020	4	3	132.866	29.8921	51.4694	34.3661
6955	2020	4	4	133.02	29.9436	15.9458	68.9563
6955	2020	4	5	133.135	30.0456	15.7786	44.2156
6955	2020	4	6	133.248	30.5209	53.8044	11.6762
6955	2020	4	7	133.286	30.7768	28.6104	7.28817
6955	2020	4	8	133.186	30.6111	20.7234	-152.448
6955	2020	4	9	132.928	30.4137	33.0213	-131.437
6955	2020	4	10	132.78	29.9039	58.3045	-165.736
6955	2020	4	11	132.785	29.8824	2.44277	166.98
6955	2020	4	12	132.845	29.9437	8.92573	40.4463
6955	2020	4	13	132.748	29.8155	17.0409	-146.482
6955	2020	4	14	132.697	29.4545	40.3069	-172.996
6955	2020	4	15	132.469	29.3213	26.606	-123.657
6955	2020	4	16	132.162	29.1381	36.116	-124.134
6955	2020	4	17	131.704	28.9131	51.1543	-119.069
6955	2020	4	18	131.623	28.7488	19.8236	-156.667
6955	2020	4	19	131.786	28.4897	32.8667	150.885
6955	2020	4	20	132.088	28.4233	30.4638	103.899
6955	2020	4	21	132.532	28.5278	44.9685	74.9616
6955	2020	4	22	133.247	28.6384	71.0358	79.9006
6955	2020	4	23	133.944	28.5956	68.29	93.8154
6955	2020	4	24	134.721	28.5183	76.4786	96.2459
6955	2020	4	25	135.398	28.5922	66.8069	82.795
6955	2020	4	26	136.075	28.661	66.6691	83.2666
6955	2020	4	27	136.806	28.6352	71.5184	92.1189
6955	2020	4	28	137.126	28.7747	34.8591	63.5963
6955	2020	4	29	137.618	28.9706	52.6714	65.5377
6955	2020	4	30	137.785	29.5738	68.7959	13.5839
6955	2020	5	1	138.347	29.9822	70.7808	50.094
6955	2020	5	2	138.709	30.1612	40.1258	60.2839
6955	2020	5	3	138.937	30.4281	36.8372	36.5064
6955	2020	5	4	139.094	30.4498	15.2147	80.8412
6955	2020	5	5	139.159	30.7239	31.0225	11.5755
6955	2020	5	6	138.643	30.8645	51.7069	-72.3303
6955	2020	5	7	138.475	31.1211	32.6783	-29.4146
6955	2020	5	8	138.338	31.6887	64.2689	-11.6835
6955	2020	5	9	137.908	32.187	68.6238	-36.2543
6955	2020	5	10	137.58	32.263	32.0079	-74.6508
6955	2020	5	11	137.246	32.3686	33.5496	-69.4694
6955	2020	5	12	136.291	32.3063	90.1711	-94.1444
6955	2020	5	13	135.339	32.1511	91.3656	-100.603
6955	2020	5	14	134.973	32.1928	34.8512	-82.2708
6955	2020	5	15	135.686	32.7698	92.6794	46.1463
6962	2019	10	7	143.7	39.52	NA	NA
6962	2019	10	8	143.857	39.1668	41.4788	160.902
6962	2019	10	9	144.031	38.8065	42.7368	159.339
6962	2019	10	10	143.942	38.4809	36.9602	-167.887
6962	2019	10	11	143.911	38.1598	35.7458	-175.643
6962	2019	10	12	143.846	37.9888	19.8164	-163.374
6962	2019	10	13	143.736	37.9555	10.3705	-110.818
6962	2019	10	14	143.391	37.9377	30.3989	-93.617
6962	2019	10	15	143.191	37.9007	18.0822	-103.079
6962	2019	10	16	143.004	38.0027	19.9332	-55.3376
6962	2019	10	17	142.802	38.18	26.5068	-41.9719
6962	2019	10	18	142.729	38.2265	8.15484	-50.7595
6962	2019	10	19	142.437	38.4932	39.11	-40.7129
6962	2019	10	20	142.173	38.5083	23.1132	-85.7612
6962	2019	10	21	142.228	38.4133	11.6052	155.252
6962	2019	10	22	142.383	37.9824	49.707	164.16
6962	2019	10	23	142.518	37.6437	39.4379	162.387
6962	2019	10	24	142.979	37.3477	52.3473	128.723
6962	2019	10	25	143.353	36.9005	59.7213	146.098
6962	2019	10	26	143.863	36.5398	60.6615	131.137
6962	2019	10	27	143.99	36.3497	23.9674	151.63
6962	2019	10	28	143.816	36.2812	17.3275	-115.954
6962	2019	10	29	143.677	36.3147	13.0524	-73.4186
6962	2019	10	30	143.442	36.2946	21.258	-95.954
6962	2019	10	31	143.194	36.1262	29.1003	-129.885
6962	2019	11	1	143.064	35.8209	35.8219	-160.947
6962	2019	11	2	143.127	35.7626	8.61731	138.725
6962	2019	11	3	142.862	35.7693	23.9373	-88.1351
6962	2019	11	4	142.714	35.7196	14.477	-112.349
6962	2019	11	5	142.633	35.7075	7.49673	-100.315
6962	2019	11	6	142.746	35.612	14.7022	136.071
6962	2019	11	7	142.705	35.406	23.1428	-170.9
6962	2019	11	8	142.587	35.2656	18.9475	-145.286
6962	2019	11	9	142.589	35.0414	24.8759	179.411
6962	2019	11	10	142.37	34.8758	27.1867	-132.437
6962	2019	11	11	142.24	34.6739	25.3415	-152.049
6962	2019	11	12	142.047	34.4365	31.7517	-146.007
6962	2019	11	13	141.802	34.3688	23.7711	-108.334
6962	2019	11	14	141.539	34.2475	27.6914	-119.001
6962	2019	11	15	141.29	33.9288	42.1721	-146.887
6962	2019	11	16	141.022	33.8413	26.5735	-111.35
6962	2019	11	17	140.725	33.5586	41.7354	-138.627
6962	2019	11	18	140.439	33.3314	36.6952	-133.291
6962	2019	11	19	140.04	33.1608	41.6829	-116.888
6962	2019	11	20	139.721	32.8184	48.2463	-141.812
6962	2019	11	21	139.524	32.571	33.1021	-145.944
6962	2019	11	22	139.046	32.404	48.5897	-112.272
6962	2019	11	23	138.494	32.3647	52.1011	-94.6589
6962	2019	11	24	138.057	32.2447	43.2589	-107.798
6962	2019	11	25	137.566	32.2569	46.3655	-88.1895
6962	2019	11	26	137.149	32.3665	41.0854	-72.6905
6962	2019	11	27	137.033	32.3665	10.862	-89.9659
6962	2019	11	28	136.906	32.2036	21.6577	-146.451
6962	2019	11	29	137.111	32.0311	27.21	134.627
6962	2019	11	30	137.297	31.9599	19.1968	114.245
6962	2019	12	1	137.422	32.0608	16.307	46.6379
6962	2019	12	2	137.426	32.0469	1.57941	167.72
6962	2019	12	3	137.585	31.9403	19.1705	128.013
6962	2019	12	4	137.818	31.7894	27.682	127.111
6962	2019	12	5	138.13	31.7933	29.4753	89.0847
6962	2019	12	6	138.462	31.8392	31.8737	80.7232
6962	2019	12	7	138.796	31.9032	32.4389	77.2691
6962	2019	12	8	138.826	32.121	24.3104	6.62151
6962	2019	12	9	138.618	32.1612	20.1833	-77.1841
6962	2019	12	10	138.355	32.4617	41.4855	-36.4825
6962	2019	12	11	137.88	32.7179	52.9123	-57.4072
6962	2019	12	12	137.48	32.9657	46.4308	-53.5964
6962	2019	12	13	137.12	33.1236	37.8938	-62.3715
6962	2019	12	14	136.873	33.4439	42.3422	-32.8951
6962	2019	12	15	136.746	33.5631	17.6873	-41.5869
6962	2019	12	16	136.599	33.7481	24.668	-33.6736
6962	2019	12	17	136.518	33.622	15.8475	-151.941
6962	2019	12	18	136.532	33.6692	5.37681	13.2338
6962	2019	12	19	136.424	33.8035	17.9128	-33.7478
6962	2019	12	20	136.545	33.9402	18.8516	36.4099
6962	2019	12	21	136.586	34.0103	8.6356	25.6757
6962	2019	12	22	136.598	33.9761	3.95085	164.142
6962	2019	12	23	136.616	33.961	2.35945	135.186
6962	2019	12	24	136.578	33.943	3.9648	-120.259
6962	2019	12	25	136.8	33.9523	20.5502	87.0598
6962	2019	12	26	136.876	33.8461	13.685	149.391
6962	2019	12	27	137.034	33.8859	15.3266	73.2036
6962	2019	12	28	137.023	33.8559	3.47254	-163.054
6962	2019	12	29	137.097	33.872	7.0615	75.3923
6962	2019	12	30	137.021	33.903	7.8133	-63.8517
6962	2019	12	31	136.942	33.7039	23.2752	-161.548
6962	2020	1	1	137.02	33.78	11.088	40.4169
6962	2020	1	2	137.061	33.6599	13.8556	163.971
6962	2020	1	3	136.97	33.5974	10.8922	-129.533
6962	2020	1	4	136.882	33.5819	8.38113	-101.764
6962	2020	1	5	136.705	33.5124	18.1209	-115.137
6962	2020	1	6	136.589	33.3432	21.6565	-150.036
6962	2020	1	7	136.421	33.0935	31.8186	-150.473
6962	2020	1	8	136.541	33.0025	15.0787	131.986
6962	2020	1	9	136.59	33.0597	7.81654	35.6596
6962	2020	1	10	136.564	33.1163	6.73556	-21.3638
6962	2020	1	11	136.706	33.2241	17.8546	47.906
6962	2020	1	12	136.636	33.2377	6.70911	-76.9837
6962	2020	1	13	136.574	33.2819	7.55359	-49.5665
6962	2020	1	14	136.419	33.2938	14.5233	-84.7118
6962	2020	1	15	136.438	33.3011	1.9925	65.9731
6962	2020	1	16	136.346	33.3231	8.92324	-74.1231
6962	2020	1	17	136.248	33.2586	11.6185	-127.969
6962	2020	1	18	136.208	33.1945	8.01423	-152.572
6962	2020	1	19	136.017	32.9278	34.5376	-148.858
6962	2020	1	20	136.187	32.6885	30.9156	149.076
6962	2020	1	21	136.166	32.238	50.0032	-177.801
6962	2020	1	22	136.176	31.6889	60.8953	179.12
6962	2020	1	23	136.3	31.4082	33.259	159.311
6962	2020	1	24	136.392	31.2852	16.2187	147.195
6962	2020	1	25	136.649	31.6404	46.3173	31.7028
6962	2020	1	26	136.941	31.9863	47.2912	35.7181
6962	2020	1	27	136.783	32.4377	52.2332	-16.5382
6962	2020	1	28	136.625	32.6953	32.1587	-27.3238
6962	2020	1	29	136.588	32.9294	26.1973	-7.70091
6962	2020	1	30	136.537	33.053	14.4936	-18.9355
6962	2020	1	31	136.418	33.1996	19.7139	-34.4034
6962	2020	2	1	136.281	33.2676	14.8192	-59.3693
6962	2020	2	2	136.153	33.304	12.5808	-71.2547
6962	2020	2	3	136.136	33.2862	2.53663	-141.034
6962	2020	2	4	136.052	33.2032	12.1038	-139.447
6962	2020	2	5	135.953	32.945	30.0931	-162.084
6962	2020	2	6	136.116	32.845	18.9072	125.886
6962	2020	2	7	136.266	32.5756	32.9961	154.846
6962	2020	2	8	136.453	32.6774	20.8962	57.2283
6962	2020	2	9	136.591	32.902	28.0545	27.39
6962	2020	2	10	136.652	32.765	16.2151	159.434
6962	2020	2	11	136.862	32.6885	21.4888	113.205
6962	2020	2	12	136.996	32.655	13.1072	106.433
6962	2020	2	13	137.256	32.3891	38.3118	140.261
6962	2020	2	14	137.336	32.2706	15.1101	150.391
6962	2020	2	15	137.372	32.0238	27.5818	172.812
6962	2020	2	16	137.26	31.8033	26.6488	-156.555
6962	2020	2	17	136.878	31.7127	37.6132	-105.393
6962	2020	2	18	136.846	31.4755	26.4715	-173.453
6962	2020	2	19	136.861	31.419	6.42308	166.907
6962	2020	2	20	136.911	31.2957	14.4793	160.777
6962	2020	2	21	136.865	31.0786	24.484	-169.533
6962	2020	2	22	136.751	30.8275	29.8777	-158.668
6962	2020	2	23	136.863	30.7901	11.4673	111.191
6962	2020	2	24	136.874	30.6453	16.0826	176.337
6962	2020	2	25	136.764	30.8157	21.6178	-29.0634
6962	2020	2	26	136.729	31.0503	26.2192	-7.18879
6962	2020	2	27	136.635	31.5499	56.1059	-9.15518
6962	2020	2	28	136.556	32.1477	66.717	-6.45993
6962	2020	2	29	136.355	32.7402	68.3553	-15.9477
6962	2020	3	1	136.284	33.0775	37.9965	-10.1019
6962	2020	3	2	136.312	33.257	20.0739	7.34744
6962	2020	3	3	136.419	33.52	30.8373	18.905
6962	2020	3	4	136.346	33.4646	9.17084	-132.059
6962	2020	3	5	136.365	33.485	2.90039	38.6915
6962	2020	3	6	136.348	33.4546	3.72945	-154.59
6962	2020	3	7	136.365	33.3622	10.3691	171.115
6962	2020	3	8	136.314	33.3288	6.09097	-127.463
6962	2020	3	9	136.309	33.325	0.57063	-138.213
6962	2020	3	10	136.277	33.3204	3.08639	-99.5513
6962	2020	3	11	136.137	33.2372	15.9563	-125.298
6962	2020	3	12	136.039	32.9339	34.8451	-164.814
6962	2020	3	13	135.898	32.6713	32.0015	-155.49
6962	2020	3	14	135.893	32.474	21.8787	-178.871
6962	2020	3	15	135.897	32.2141	28.8264	179.288
6962	2020	3	16	135.924	31.9669	27.5289	174.679
6962	2020	3	17	136.007	31.7151	28.9932	164.341
6962	2020	3	18	136.096	31.2017	57.5625	171.45
6962	2020	3	19	136.336	30.7034	59.7995	157.436
6962	2020	3	20	136.599	30.1644	64.8727	157.018
6962	2020	3	21	136.929	29.7243	58.2766	146.758
6962	2020	3	22	137.357	29.4754	49.8239	123.507
6962	2020	3	23	137.908	29.1607	63.8542	122.984
6962	2020	3	24	138.284	29.0851	37.5062	102.822
6962	2020	3	25	138.404	29.1034	11.93	80.1687
6962	2020	3	26	138.389	29.218	12.7857	-6.63804
6962	2020	3	27	138.195	29.1676	19.7079	-106.417
6962	2020	3	28	137.761	29.1788	42.1721	-88.1999
6962	2020	3	29	137.844	29.2938	15.0876	32.3119
6962	2020	3	30	137.904	29.5104	24.6817	13.4592
6962	2020	3	31	137.917	29.5704	6.77426	10.9854
6962	2020	4	1	137.75	29.7964	29.7941	-32.7412
6962	2020	4	2	137.553	29.7931	19.0411	-91.0254
6962	2020	4	3	137.373	29.8917	20.6076	-57.9405
6962	2020	4	4	137.318	29.931	6.81809	-50.232
6962	2020	4	5	137.177	30.0278	17.3918	-51.876
6962	2020	4	6	137.074	30.2013	21.6299	-27.2095
6962	2020	4	7	137.006	30.4044	23.4383	-16.0863
6962	2020	4	8	137.034	30.5614	17.6127	8.74529
6962	2020	4	9	136.841	30.7112	24.8562	-48.035
6962	2020	4	10	136.748	30.7661	10.7665	-55.5589
6962	2020	4	11	136.564	30.7556	17.6569	-93.7524
6962	2020	4	12	136.318	30.517	35.4549	-138.183
6962	2020	4	13	135.937	30.3778	39.7237	-112.768
6962	2020	4	14	135.89	30.1074	30.3142	-171.377
6962	2020	4	15	136.109	29.7247	47.3897	153.477
6962	2020	4	16	135.994	29.4428	33.1703	-160.355
6962	2020	4	17	135.972	29.1967	27.3598	-175.513
6962	2020	4	18	135.801	29.2982	20.0438	-55.8352
6962	2020	4	19	135.557	28.9841	42.1634	-145.598
6962	2020	4	20	135.397	28.9087	17.6214	-118.272
6962	2020	4	21	135.223	28.6904	29.5547	-144.879
6962	2020	4	22	135.154	28.5948	12.6093	-147.176
6962	2020	4	23	135.387	28.425	29.6281	129.384
6962	2020	4	24	135.441	28.356	9.25256	145.705
6962	2020	4	25	135.417	28.143	23.719	-174.395
6962	2020	4	26	135.415	28.2029	6.63643	-1.85381
6962	2020	4	27	135.507	28.1805	9.43762	105.198
6962	2020	4	28	135.305	28.183	19.8717	-89.156
6962	2020	4	29	135.003	28.1124	30.6897	-104.695
6962	2020	4	30	134.726	27.9884	30.487	-116.729
6962	2020	5	1	134.318	27.8666	42.4009	-108.467
6962	2020	5	2	134.09	27.71	28.3712	-127.666
6962	2020	5	3	134.084	27.5043	22.7953	-178.519
6962	2020	5	4	134.229	27.3816	19.7289	133.559
6962	2020	5	5	134.472	27.1864	32.3832	131.849
6962	2020	5	6	134.916	27.1355	44.3258	97.2111
6962	2020	5	7	135.326	27.2421	42.3108	73.6933
6962	2020	5	8	135.727	27.3103	40.4322	79.1321
6962	2020	5	9	136.058	27.3353	32.9085	85.0918
6962	2020	5	10	136.319	27.5645	36.17	45.3511
6962	2020	5	11	136.576	27.7216	30.813	55.5326
6962	2020	5	12	136.9	27.9566	41.178	50.7004
6962	2020	5	13	137.442	28.0292	53.8766	81.2776
6962	2020	5	14	138.203	28.4533	88.2584	57.6414
6962	2020	5	15	138.897	28.8296	79.6271	58.2543
6962	2020	5	16	139.3	29.0214	44.6823	61.4977
6962	2020	5	17	139.394	29.4509	48.4784	10.8651
6962	2020	5	18	139.169	29.7171	36.6913	-36.404
6962	2020	5	19	139.199	29.9992	31.4091	5.30593
6962	2020	5	20	139.341	30.4236	48.9969	16.2116
6962	2020	5	21	139.637	30.8621	56.2476	30.1113
6962	2020	5	22	139.85	31.3728	60.1673	19.7095
6962	2020	5	23	140.094	31.7859	51.3495	26.8143
6962	2020	5	24	140.136	32.1453	40.0386	5.61977
6962	2020	5	25	140.289	32.773	71.0897	11.6317
6962	2020	5	26	140.424	33.222	51.3669	14.178
6962	2020	5	27	140.54	33.3282	15.9614	42.4361
6962	2020	5	28	140.669	33.271	13.6392	117.692
6962	2020	5	29	140.583	33.4681	23.2943	-20.1966
6962	2020	5	30	140.684	33.6107	18.4036	30.6776
6962	2020	5	31	140.63	33.5553	7.95505	-140.643
6962	2020	6	1	140.391	33.4792	23.6773	-110.796
6962	2020	6	2	139.588	33.42	74.9828	-94.8049
6977	2019	10	3	143.98	39.17	NA	NA
6977	2019	10	4	144.018	38.396	85.9913	177.764
6977	2019	10	5	144.245	38.218	28.0074	134.778
6977	2019	10	6	144.233	38.2425	2.93736	-22.3778
6977	2019	10	7	144.272	38.1371	12.1885	163.694
6977	2019	10	8	144.304	38.0341	11.7882	165.959
6977	2019	10	9	144.275	37.9703	7.5407	-159.813
6977	2019	10	10	144.233	38.2169	27.6112	-7.55841
6977	2019	10	11	144.399	38.2343	14.6741	82.3573
6977	2019	10	12	144.281	38.2432	10.3994	-84.5453
6977	2019	10	13	144.357	38.2814	7.88384	57.4098
6977	2019	10	14	144.554	38.1626	21.6893	127.386
6977	2019	10	15	144.791	37.6556	60.0425	159.537
6977	2019	10	16	144.746	37.497	18.0559	-167.144
6977	2019	10	17	144.664	37.3765	15.2295	-151.372
6977	2019	10	18	144.516	37.8102	49.8829	-15.1593
6977	2019	10	19	144.239	38.0479	35.8768	-42.5754
6977	2019	10	20	144.15	38.0115	8.76741	-117.371
6977	2019	10	21	144.043	38.1306	16.2443	-35.549
6977	2019	10	22	143.983	37.8506	31.5068	-170.489
6977	2019	10	23	143.992	37.8045	5.17994	171.192
6977	2019	10	24	144.141	37.4948	36.7964	159.019
6977	2019	10	25	144.082	37.308	21.3941	-165.668
6977	2019	10	26	143.749	38.0895	91.5633	-18.5916
6977	2019	10	27	143.674	37.8131	31.3879	-167.811
6977	2019	10	28	143.677	37.9423	14.3441	1.06848
6977	2019	10	29	143.693	38.0915	16.6269	4.8264
6977	2019	10	30	143.757	38.009	10.7837	148.143
6977	2019	10	31	143.723	38.1172	12.3903	-14.2034
6977	2019	11	1	143.704	37.8016	35.0707	-177.267
6977	2019	11	2	143.889	37.9484	23.0583	44.9781
6977	2019	11	3	144.015	38.1774	27.7128	23.4184
6977	2019	11	4	144.03	38.0079	18.8677	175.937
6977	2019	11	5	144.15	37.9057	15.4771	137.114
6977	2019	11	6	144.233	37.8518	9.45105	129.245
6977	2019	11	7	144.256	37.8734	3.13635	40.1501
6977	2019	11	8	144.246	37.971	10.8721	-4.53272
6977	2019	11	9	144.173	37.9361	7.55354	-120.834
6977	2019	11	10	144.01	37.9601	14.5675	-79.4002
6977	2019	11	11	143.809	37.9207	18.1493	-103.88
6977	2019	11	12	143.817	38.0508	14.4514	2.63319
6977	2019	11	13	143.893	38.1985	17.7186	22.2145
6977	2019	11	14	144.044	37.1248	119.905	173.607
6977	2019	11	15	144.086	35.7067	157.409	178.616
6977	2019	11	16	143.981	35.1836	58.8035	-170.712
6977	2019	11	17	143.871	35.0361	19.2315	-148.311
6977	2019	11	18	143.748	35.0219	11.3078	-97.9574
6977	2019	11	19	144.295	35.2382	55.3471	64.1492
6977	2019	11	20	144.635	34.9655	43.2984	134.228
6977	2019	11	21	144.594	34.7616	22.927	-170.587
6977	2019	11	22	144.414	34.7136	17.352	-107.829
6977	2019	11	23	144.536	34.668	12.2763	114.3
6977	2019	11	24	144.534	34.5264	15.7005	-179.515
6977	2019	11	25	144.566	34.4486	9.11352	161.299
6977	2019	11	26	144.711	34.4259	13.549	100.706
6977	2019	11	27	144.517	34.3382	20.2875	-118.579
6977	2019	11	28	144.651	34.2321	17.0689	133.566
6977	2019	11	29	144.649	33.9654	29.579	-179.485
6977	2019	11	30	144.691	33.7836	20.5522	168.893
6977	2019	12	1	144.432	33.5584	34.6987	-135.975
6977	2019	12	2	143.844	33.4247	56.545	-105.044
6977	2019	12	3	143.759	33.1085	35.9686	-167.117
6977	2019	12	4	143.788	33.0777	4.40859	140.703
6977	2019	12	5	144.155	33.0104	35.0206	102.208
6977	2019	12	6	144.276	32.9526	13.0613	119.373
6977	2019	12	7	144.179	33.0696	15.8744	-35.1396
6977	2019	12	8	143.964	32.9808	22.3178	-116.146
6977	2019	12	9	143.478	32.8847	46.7358	-103.038
6977	2019	12	10	143.088	32.7831	38.2174	-107.057
6977	2019	12	11	142.605	32.6467	47.7231	-108.345
6977	2019	12	12	142.387	32.5496	23.1417	-117.654
6977	2019	12	13	142.283	32.6548	15.218	-39.9387
6977	2019	12	14	142.063	32.651	20.6169	-91.1104
6977	2019	12	15	141.653	32.5886	39.0401	-100.096
6977	2019	12	16	141.154	32.5346	47.2512	-97.1509
6977	2019	12	17	140.206	31.8	120.984	-132.07
8312	2020	10	16	150.9	40.98	NA	NA
8312	2020	10	17	151.067	40.5167	53.3426	164.623
8312	2020	10	18	151.308	40.0274	58.0712	159.24
8312	2020	10	19	151.549	39.8199	30.9286	138.085
8312	2020	10	20	151.551	39.8459	2.89084	3.42598
8312	2020	10	21	151.356	40.0258	26.0263	-39.8062
8312	2020	10	22	151.197	40.1791	21.7738	-38.5227
8312	2020	10	23	151.281	40.209	7.84979	64.9631
8312	2020	10	24	151.428	39.9196	34.4908	158.629
8312	2020	10	25	151.531	39.8433	12.2264	133.846
8312	2020	10	26	151.722	39.4483	46.8449	159.36
8312	2020	10	27	151.673	39.1052	38.3283	-173.631
8312	2020	10	28	151.646	38.8721	25.9845	-174.699
8312	2020	10	29	151.832	38.5403	40.2386	156.229
8312	2020	10	30	151.819	38.4788	6.92004	-170.647
8312	2020	10	31	151.567	38.4282	22.6893	-104.236
8312	2020	11	1	151.783	38.1091	40.1432	151.866
8312	2020	11	2	151.691	38.0431	10.8786	-132.321
8312	2020	11	3	151.586	37.9416	14.5546	-140.648
8312	2020	11	4	151.463	37.8625	13.9504	-128.961
8312	2020	11	5	151.215	37.8795	21.8405	-84.9934
8312	2020	11	6	150.955	37.9887	25.9226	-62.0263
8312	2020	11	7	151.04	37.95	8.6596	119.766
8312	2020	11	8	151.165	38.0341	14.3936	49.5105
8312	2020	11	9	151.165	38.2133	19.8952	-0.0246893
8312	2020	11	10	151.107	38.3778	18.9424	-15.5052
8312	2020	11	11	151.118	38.6074	25.5147	2.12541
8312	2020	11	12	151.075	38.9139	34.2212	-6.18986
8312	2020	11	13	151.176	39.061	18.4994	27.9701
8312	2020	11	14	151.39	39.1184	19.6533	71.0227
8312	2020	11	15	151.591	39.1772	18.5177	69.2979
8312	2020	11	16	152.081	39.2845	43.9411	74.1159
8312	2020	11	17	152.187	39.1073	21.7006	155.012
8312	2020	11	18	153.015	38.0073	141.868	149.135
8312	2020	11	19	153.615	37.5544	72.9316	133.39
8312	2020	11	20	153.577	37.7494	21.9018	-8.85081
8312	2020	11	21	153.631	37.6369	13.3594	159.067
8312	2020	11	22	154.119	37.0932	74.2224	144.247
8312	2020	11	23	154.423	36.7805	44.0008	141.967
8312	2020	11	24	154.548	37.058	32.7525	19.8902
8312	2020	11	25	154.737	36.5445	59.4229	163.441
8312	2020	11	26	154.719	36.1005	49.3028	-178.062
8312	2020	11	27	154.644	36.014	11.6939	-145.174
8312	2020	11	28	154.696	35.9742	6.41933	133.403
8312	2020	11	29	154.488	35.9019	20.3996	-113.081
8312	2020	11	30	154.213	35.839	25.8159	-105.602
8312	2020	12	1	153.945	35.5568	39.6286	-142.136
8312	2020	12	2	153.427	35.3559	52.0184	-115.224
8312	2020	12	3	153.248	35.1668	26.5696	-142.09
8312	2020	12	4	152.912	35.0491	33.2588	-113.006
8312	2020	12	5	152.684	34.9044	26.3064	-127.568
8312	2020	12	6	152.578	34.8239	13.1826	-132.555
8312	2020	12	7	152.718	34.761	14.5644	118.618
8312	2020	12	8	152.833	34.7108	11.9795	117.669
8312	2020	12	9	152.638	34.5062	28.9146	-141.65
8312	2020	12	10	152.503	34.4688	13.0421	-108.531
8312	2020	12	11	152.402	34.3073	20.2094	-152.398
8312	2020	12	12	152.346	34.2692	6.6741	-129.284
8312	2020	12	13	152.41	34.1413	15.3919	157.171
8312	2020	12	14	152.486	33.9927	17.8946	157.045
8312	2020	12	15	152.366	33.7256	31.6319	-159.438
8312	2020	12	16	152.343	33.5015	24.9511	-174.979
8312	2020	12	17	152.288	33.4942	5.1726	-99.0807
8312	2020	12	18	152.05	33.2883	31.7792	-135.862
8312	2020	12	19	151.999	33.179	13.0349	-158.425
8312	2020	12	20	152.024	33.0133	18.5315	172.674
8312	2020	12	21	152.079	32.8413	19.7562	164.875
8312	2020	12	22	151.874	32.6449	29.0379	-138.553
8312	2020	12	23	151.771	32.5171	17.1779	-145.551
8312	2020	12	24	151.537	32.3259	30.5564	-133.876
8312	2020	12	25	151.18	32.2545	34.5643	-103.138
8312	2020	12	26	151.024	32.1671	17.5592	-123.468
8312	2020	12	27	150.857	32.0623	19.6279	-126.257
8312	2020	12	28	150.676	32.0506	17.1077	-94.3254
8312	2020	12	29	150.274	32.0064	38.3193	-97.2354
8312	2020	12	30	150.11	31.7895	28.6227	-147.132
8312	2020	12	31	150.145	31.7303	7.34755	153.274
8312	2021	1	1	149.847	31.858	31.5425	-63.2559
8312	2021	1	2	149.677	32.0051	22.9005	-44.5282
8312	2021	1	3	149.53	32.2352	29.0506	-28.5093
8312	2021	1	4	149.385	32.4502	27.4791	-29.7532
8312	2021	1	5	149.12	32.6137	30.7721	-53.8294
8312	2021	1	6	148.953	32.8407	29.6452	-31.8468
8312	2021	1	7	149.069	32.9889	19.6633	33.2839
8312	2021	1	8	148.982	33.0795	12.8785	-38.6551
8312	2021	1	9	148.916	33.0791	6.20113	-90.388
8312	2021	1	10	148.889	32.9153	18.3442	-171.96
8312	2021	1	11	148.878	32.997	9.11365	-6.25443
8312	2021	1	12	149.137	32.9373	25.1402	105.206
8312	2021	1	13	149.141	32.9606	2.61188	8.58968
8312	2021	1	14	148.966	32.9774	16.4964	-83.4603
8312	2021	1	15	148.988	32.9116	7.56923	164.608
8312	2021	1	16	149.105	32.8786	11.5655	108.435
8312	2021	1	17	149.245	32.8238	14.4398	114.845
8312	2021	1	18	149.309	32.7447	10.627	145.62
8312	2021	1	19	149.317	32.7469	0.82375	72.4047
8312	2021	1	20	149.542	32.693	21.9323	105.762
8312	2021	1	21	149.664	32.6333	13.1823	120.143
8312	2021	1	22	149.783	32.5256	16.3538	136.868
8312	2021	1	23	149.82	32.4938	4.98851	134.999
8312	2021	1	24	149.964	32.3724	19.1021	134.755
8312	2021	1	25	150.028	32.4204	7.99218	48.2671
8312	2021	1	26	149.903	32.3832	12.4584	-109.27
8312	2021	1	27	150.069	32.3436	16.2734	105.605
8312	2021	1	28	149.89	32.2076	22.6818	-131.631
8312	2021	1	29	149.798	32.0292	21.5955	-156.383
8312	2021	1	30	149.611	31.926	21.0426	-122.894
8312	2021	1	31	149.384	31.926	21.5262	-89.9411
8312	2021	2	1	149.133	31.8	27.515	-120.449
8312	2021	2	2	148.79	31.3355	60.9244	-147.616
8312	2021	2	3	148.576	31.0028	42.1443	-151.026
8312	2021	2	4	148.091	30.8638	48.8539	-108.256
8312	2021	2	5	147.746	30.4789	54.0202	-142.093
8312	2021	2	6	147.485	30.1465	44.5577	-145.717
8312	2021	2	7	147.121	30.047	36.7589	-107.378
8312	2021	2	8	146.833	30.4952	56.9364	-29.1453
8312	2021	2	9	146.657	30.7264	30.6704	-33.2896
8312	2021	2	10	146.315	31.0608	49.4414	-41.3339
8312	2021	2	11	146.139	31.1773	21.1912	-52.4067
8312	2021	2	12	146.081	31.1853	5.5836	-80.769
8312	2021	2	13	146.134	31.1443	6.8525	131.624
8312	2021	2	14	146.09	31.1272	4.59846	-114.22
8312	2021	2	15	146.07	31.142	2.56368	-50.18
8312	2021	2	16	146.143	31.1572	7.15246	76.4153
8312	2021	2	17	146.18	31.1158	5.79687	142.357
8312	2021	2	18	145.961	31.0164	23.6166	-117.74
8312	2021	2	19	146.022	30.763	28.6912	168.275
8312	2021	2	20	145.836	30.4615	37.8895	-151.858
8312	2021	2	21	145.798	30.4993	5.55011	-41.1039
8312	2021	2	22	145.778	30.72	24.5527	-4.47402
8312	2021	2	23	145.852	30.7304	7.20768	80.8045
8312	2021	2	24	145.698	30.7374	14.8014	-86.9699
8312	2021	2	25	145.48	30.5361	30.5544	-136.863
8312	2021	2	26	145.416	30.3545	21.0317	-163.106
8312	2021	2	27	145.481	30.2963	8.94248	136.205
8312	2021	2	28	145.384	30.1754	16.3325	-145.117
8312	2021	3	1	145.369	30.076	11.1146	-172.554
8312	2021	3	2	145.339	29.9682	12.2851	-166.564
8312	2021	3	3	145.145	29.7797	28.1061	-137.962
8312	2021	3	4	145.049	29.6887	13.7004	-137.423
8312	2021	3	5	144.992	29.8481	18.5043	-17.2143
8312	2021	3	6	144.636	29.903	34.9416	-79.8894
8312	2021	3	7	144.507	29.5536	40.6939	-162.108
8312	2021	3	8	144.161	29.5797	33.6698	-84.9801
8312	2021	3	9	143.919	29.5751	23.4477	-91.1893
8312	2021	3	10	143.532	29.8805	50.4961	-47.8053
8312	2021	3	11	143.355	30.1445	33.8639	-30.1705
8312	2021	3	12	143.248	30.222	13.4329	-50.1875
8312	2021	3	13	143.131	30.205	11.4063	-99.4679
8312	2021	3	14	142.948	30.0924	21.5766	-125.308
8312	2021	3	15	142.919	30.0868	2.93379	-102.215
8312	2021	3	16	142.604	29.883	37.8252	-126.598
8312	2021	3	17	142.16	29.4224	66.7661	-139.764
8312	2021	3	18	141.534	28.5758	111.903	-146.834
8312	2021	3	19	140.897	27.8849	98.8438	-140.619
8312	2021	3	20	140.431	27.0998	98.453	-151.988
8312	2021	3	21	139.767	27.2568	68.0081	-75.0201
8312	2021	3	22	139.161	27.7436	80.6463	-47.8787
8312	2021	3	23	138.624	28.3726	87.4124	-36.9945
8312	2021	3	24	137.946	28.848	84.7463	-51.3937
8312	2021	3	25	137.437	29.1088	57.3523	-59.6074
8312	2021	3	26	136.994	29.3259	49.3239	-60.7061
8312	2021	3	27	136.898	29.6428	36.3533	-14.8713
8312	2021	3	28	136.535	29.5815	35.8593	-100.833
8312	2021	3	29	136.235	29.7354	33.6262	-59.4448
8312	2021	3	30	135.361	29.5797	86.3682	-101.31
8312	2021	3	31	134.809	29.6581	54.1909	-80.6279
8312	2021	4	1	134.222	29.5327	58.561	-103.587
8312	2021	4	2	133.878	29.4268	35.3601	-109.3
8312	2021	4	3	133.598	29.0495	49.9068	-146.867
8312	2021	4	4	133.197	28.9492	40.5573	-105.805
8312	2021	4	5	132.781	28.6389	53.2344	-130.154
8312	2021	4	6	132.286	28.6799	48.6186	-84.519
8312	2021	4	7	132.148	28.702	13.7276	-79.6712
8312	2021	4	8	132.115	28.9308	25.558	-7.18107
8312	2021	4	9	131.895	28.9883	22.3847	-73.4079
8312	2021	4	10	131.411	28.8824	48.6064	-103.858
8312	2021	4	11	131.165	28.7631	27.3999	-118.777
8312	2021	4	12	131.292	28.9276	22.0515	34.2127
8312	2021	4	13	131.827	29.4944	81.5227	39.4576
8312	2021	4	14	132.122	30.1814	81.32	20.4583
8312	2021	4	15	132.153	31.1303	105.232	1.603
8312	2021	4	16	132.15	31.4629	36.8807	-0.399524
8312	2021	4	17	132.166	32.1717	78.6144	1.12075
8312	2021	4	18	132.088	32.2056	8.23856	-62.8855
8312	2021	4	19	132.061	32.1722	4.52407	-144.827
8312	2021	4	20	132.275	32.2739	23.1598	60.805
8312	2021	4	21	132.656	32.2884	35.8444	87.3268
8312	2021	4	22	132.898	32.0042	38.9277	143.984
8312	2021	4	23	132.707	32.0345	18.3209	-79.3928
8312	2021	4	24	133.018	32.2429	37.3591	51.7045
8312	2021	4	25	133.419	32.6531	59.0912	39.5553
8312	2021	4	26	133.751	32.9171	42.655	46.5732
8312	2021	4	27	134.327	32.9016	53.9252	91.6677
8312	2021	4	28	134.721	32.9374	37.1011	83.743
8312	2021	4	29	135.178	32.9853	43.0599	82.8008
8312	2021	4	30	135.683	32.8063	51.2075	112.668
8312	2021	5	1	136.315	32.6582	61.525	105.309
8312	2021	5	2	137.36	32.642	98.0376	90.769
8312	2021	5	3	137.757	33.0443	58.0797	39.704
8312	2021	5	4	137.876	33.3694	37.7072	17.0114
8312	2021	5	5	138.155	33.5211	30.958	56.9956
8312	2021	5	6	138.031	33.6494	18.292	-38.8976
8312	2021	5	7	137.816	33.7323	21.9983	-65.2321
8312	2021	5	8	137.623	33.7811	18.7044	-73.0988
8312	2021	5	9	137.687	33.766	6.2006	105.685
8312	2021	5	10	137.499	33.5071	33.5727	-148.733
8312	2021	5	11	136.864	32.33	143.444	-155.346
8943	2021	10	25	141.47	36.72	NA	NA
8943	2021	10	26	141.402	37.1067	43.3476	-8.03601
8943	2021	10	27	141.418	37.2887	20.24	4.06126
8943	2021	10	28	141.401	36.7009	65.2478	-178.667
8943	2021	10	29	141.428	36.2578	49.2257	177.126
8943	2021	10	30	141.656	35.9246	42.2764	150.924
8943	2021	10	31	141.669	35.6282	32.9131	177.899
8943	2021	11	1	141.536	35.2132	47.6215	-165.186
8943	2021	11	2	141.439	34.7355	53.7285	-170.49
8943	2021	11	3	141.448	34.2926	49.1312	179.056
8943	2021	11	4	141.516	34.0712	25.3598	165.602
8943	2021	11	5	141.414	34.042	9.96625	-108.906
8943	2021	11	6	141.445	34.2143	19.3177	8.44427
8943	2021	11	7	141.532	34.3723	19.2665	24.5279
8943	2021	11	8	141.46	34.6034	26.479	-14.4058
8943	2021	11	9	141.486	34.8886	31.7192	4.28459
8943	2021	11	10	141.625	35.3982	57.9434	12.6179
8943	2021	11	11	141.766	35.9857	66.4284	11.0617
8943	2021	11	12	141.934	36.5867	68.3706	12.6558
8943	2021	11	13	141.951	36.8523	29.5148	3.05825
8943	2021	11	14	141.749	37.0858	31.5793	-34.7908
8943	2021	11	15	141.832	37.1122	7.9879	68.431
8943	2021	11	16	141.767	37.1088	5.84012	-93.7631
8943	2021	11	17	141.969	37.2826	26.3519	42.8826
8943	2021	11	18	141.928	37.2153	8.2962	-154.158
8943	2021	11	19	141.783	37.1164	16.8994	-130.465
8943	2021	11	20	141.703	37.0985	7.45779	-105.456
8943	2021	11	21	141.584	37.0603	11.3447	-111.911
8943	2021	11	22	141.663	37.1517	12.3155	34.5208
8943	2021	11	23	141.576	36.7992	39.867	-168.845
8943	2021	11	24	141.56	36.6057	21.5258	-176.07
8943	2021	11	25	141.564	36.3935	23.5508	179.05
8943	2021	11	26	141.427	36.3835	12.3703	-95.1045
8943	2021	11	27	141.413	36.1809	22.5085	-176.754
8943	2021	11	28	141.388	36.1337	5.7044	-156.803
8943	2021	11	29	141.352	36.142	3.37015	-74.0721
8943	2021	11	30	141.298	36.1462	4.84283	-84.5428
8943	2021	12	1	141.375	35.9955	18.0728	157.609
8943	2021	12	2	141.432	35.6231	41.6518	172.843
8943	2021	12	3	141.415	35.841	24.2314	-3.55302
8943	2021	12	4	141.715	36.2143	49.4613	33.0547
8943	2021	12	5	141.716	36.423	23.168	0.109949
8943	2021	12	6	141.685	36.015	45.3651	-176.454
8943	2021	12	7	141.575	35.5045	57.5007	-170.032
8943	2021	12	8	141.666	35.0112	55.361	171.352
8943	2021	12	9	141.468	34.6931	39.6666	-152.771
8943	2021	12	10	141.384	34.4167	31.627	-165.78
8943	2021	12	11	141.48	34.3044	15.2872	144.519
8943	2021	12	12	141.445	34.2251	9.37852	-159.84
8943	2021	12	13	141.398	34.3586	15.4234	-16.1495
8943	2021	12	14	141.569	34.3987	16.2785	74.1039
8943	2021	12	15	141.555	34.3044	10.5358	-172.982
8943	2021	12	16	141.573	34.3472	5.03197	19.3416
8943	2021	12	17	141.496	34.2642	11.6174	-142.39
8943	2021	12	18	141.292	34.2708	18.7365	-87.7051
8943	2021	12	19	141.252	34.1534	13.554	-163.869
8943	2021	12	20	141.126	34.212	13.2485	-60.6138
8943	2021	12	21	141.018	34.1401	12.7827	-128.556
8943	2021	12	22	140.793	34.219	22.522	-67.0734
8943	2021	12	23	140.663	34.3725	20.7948	-34.9903
8943	2021	12	24	140.566	34.3505	9.22491	-105.305
8943	2021	12	25	140.374	34.4912	23.5652	-48.4871
8943	2021	12	26	140.185	34.574	19.672	-62.112
8943	2021	12	27	140.008	34.4135	24.1167	-137.507
8943	2021	12	28	139.821	34.1269	36.1219	-151.599
8943	2021	12	29	139.715	33.8416	33.1483	-162.677
8943	2021	12	30	139.361	33.6897	36.8843	-117.089
8943	2021	12	31	139.437	33.6567	7.96135	117.319
8943	2022	1	1	139.339	33.3999	29.8972	-162.311
8943	2022	1	2	139.377	33.1847	24.1149	171.604
8943	2022	1	3	139.28	33.0532	17.1643	-148.185
8943	2022	1	4	139.347	32.6751	42.3892	171.515
8943	2022	1	5	139.453	32.4095	31.0979	161.304
8943	2022	1	6	139.499	32.2117	22.3586	168.807
8943	2022	1	7	139.513	32.0606	16.8034	175.349
8943	2022	1	8	139.486	31.852	23.276	-173.674
8943	2022	1	9	139.314	31.8723	16.4716	-82.0923
8943	2022	1	10	139.225	32.0574	22.1798	-22.2718
8943	2022	1	11	139.042	32.3731	39.0324	-26.1844
8943	2022	1	12	139.043	32.5915	24.2201	0.215716
8943	2022	1	13	139.043	32.5939	0.267482	2.08552
8943	2022	1	14	139.067	32.4677	14.1867	170.746
8943	2022	1	15	139.028	32.5083	5.79439	-39.0152
8943	2022	1	16	138.961	32.4811	6.98869	-115.484
8943	2022	1	17	138.708	32.4937	23.8318	-86.5927
8943	2022	1	18	138.79	32.584	12.6582	37.6655
8943	2022	1	19	138.761	32.6477	7.58052	-21.1479
8943	2022	1	20	138.958	32.7241	20.3368	65.3529
8943	2022	1	21	138.895	32.8123	11.4622	-31.3111
8943	2022	1	22	139.083	32.5658	32.5406	147.106
8943	2022	1	23	139.246	32.4618	19.1957	126.898
8943	2022	1	24	139.171	32.4207	8.36873	-122.947
8943	2022	1	25	138.919	32.2726	28.8996	-124.56
8943	2022	1	26	138.752	32.4217	22.8094	-43.5186
8943	2022	1	27	138.862	32.344	13.4759	129.708
8943	2022	1	28	138.997	32.2766	14.7648	120.385
8943	2022	1	29	138.997	32.3548	8.67977	0.0474246
8943	2022	1	30	138.937	32.532	20.4598	-16.1825
8943	2022	1	31	139.146	32.7446	30.7165	39.825
8943	2022	2	1	139.198	32.951	23.398	11.9605
8943	2022	2	2	139.003	32.9088	18.8936	-104.282
8943	2022	2	3	138.814	33.2944	46.2602	-22.3464
8943	2022	2	4	138.71	33.6079	36.0871	-15.526
8943	2022	2	5	138.313	33.6222	36.8717	-87.4268
8943	2022	2	6	137.898	33.5732	38.9143	-97.9125
8943	2022	2	7	137.279	33.5866	57.467	-88.3408
8943	2022	2	8	136.745	33.5254	50.0214	-97.6499
8943	2022	2	9	136.154	33.2126	65.0497	-122.075
8943	2022	2	10	135.54	33.0231	60.9967	-109.983
8943	2022	2	11	135.22	32.924	31.9111	-110.051
8943	2022	2	12	134.841	32.6668	45.5187	-128.715
8943	2022	2	13	134.44	32.4519	44.5873	-122.191
8943	2022	2	14	133.856	32.1655	63.4652	-119.869
8943	2022	2	15	133.56	31.9807	34.7101	-126.124
8943	2022	2	16	133.316	31.9559	23.1919	-96.7406
8943	2022	2	17	133.317	31.9263	3.27897	177.925
8943	2022	2	18	133.161	31.9137	14.8734	-95.3433
8943	2022	2	19	132.991	31.9021	16.0868	-94.5764
8943	2022	2	20	132.994	31.9176	1.73238	7.03769
8943	2022	2	21	132.888	31.9448	10.4012	-73.1131
8943	2022	2	22	132.878	31.9572	1.7001	-35.4873
8943	2022	2	23	132.986	31.9873	10.7164	71.8698
8943	2022	2	24	133.027	31.9423	6.33854	141.927
8943	2022	2	25	132.952	31.9941	9.11743	-50.8582
8943	2022	2	26	132.745	32.0156	19.7057	-83.0159
8943	2022	2	27	132.672	32.0886	10.6469	-40.447
8943	2022	2	28	132.608	32.0931	6.03938	-85.2481
8943	2022	3	1	132.587	32.0242	7.89459	-165.623
8943	2022	3	2	132.375	31.8616	26.9697	-131.888
8943	2022	3	3	132.413	31.5943	29.8559	173.022
8943	2022	3	4	132.602	30.9578	72.832	165.645
8943	2022	3	5	132.986	30.4945	63.1227	144.358
8943	2022	3	6	133.241	30.1533	45.0992	146.957
8943	2022	3	7	133.024	29.8927	35.6797	-143.99
8943	2022	3	8	133.31	29.897	27.6722	88.9378
8943	2022	3	9	133.404	29.9774	12.7043	45.4323
8943	2022	3	10	133.35	29.8359	16.5192	-161.693
8943	2022	3	11	133.31	29.7279	12.5817	-162.14
8943	2022	3	12	133.327	29.6044	13.7789	173.332
8943	2022	3	13	133.248	29.5132	12.7042	-142.728
8943	2022	3	14	133.065	29.3251	27.3464	-139.639
8943	2022	3	15	132.635	29.2952	41.8989	-94.425
8943	2022	3	16	132.426	29.0675	32.4124	-141.079
8943	2022	3	17	132.104	28.6896	52.3692	-143.041
8943	2022	3	18	131.828	28.5665	30.1964	-116.803
8943	2022	3	19	131.672	28.5215	16.0842	-107.993
8943	2022	3	20	131.424	28.2833	35.9074	-137.279
8943	2022	3	21	131.182	28.1409	28.5027	-123.551
8943	2022	3	22	131.142	28.0241	13.5207	-163.155
8943	2022	3	23	131.509	27.9897	36.2285	95.9604
8943	2022	3	24	131.779	28.2004	35.3552	48.6173
8943	2022	3	25	132.077	28.5811	51.3366	34.6482
8943	2022	3	26	132.551	28.6713	47.3917	77.7068
8943	2022	3	27	133.127	29.025	68.5668	54.9966
8943	2022	3	28	133.716	29.2108	60.8866	70.0874
8943	2022	3	29	133.82	29.6754	52.4685	11.0047
8943	2022	3	30	133.996	29.9476	34.6725	29.4688
8943	2022	3	31	133.92	30.3648	46.8302	-9.00754
8943	2022	4	1	134.149	30.9274	66.1328	19.3663
8943	2022	4	2	134.205	31.4024	52.9348	5.77145
8943	2022	4	3	134.421	32.0162	71.0773	16.6913
8943	2022	4	4	134.466	32.4974	53.5231	4.53378
8943	2022	4	5	134.584	32.8687	42.6441	15.0031
8943	2022	4	6	134.688	33.0944	26.8353	21.0986
8943	2022	4	7	134.739	33.1642	9.07073	31.4482
8943	2022	4	8	134.908	33.2364	17.7265	63.0866
8943	2022	4	9	134.969	33.1949	7.27389	129.202
8943	2022	4	10	134.842	33.1522	12.7362	-111.83
8943	2022	4	11	134.714	33.2087	13.4711	-62.2345
8943	2022	4	12	134.626	33.1537	10.2017	-126.695
8943	2022	4	13	134.598	33.1492	2.68143	-100.782
8943	2022	4	14	134.744	33.1086	14.3684	108.227
8943	2022	4	15	134.706	33.2233	13.2222	-15.68
8943	2022	4	16	134.858	33.2801	15.4629	65.9411
8943	2022	4	17	134.903	33.3121	5.4961	49.8035
8943	2022	4	18	135.101	33.2049	21.9641	122.709
8943	2022	4	19	135.314	33.1554	20.6481	105.356
8943	2022	4	20	135.556	32.8808	37.8969	143.423
8943	2022	4	21	136.148	32.909	55.5465	86.6024
8943	2022	4	22	136.49	32.9352	32.1103	84.7322
8943	2022	4	23	137.174	32.8597	64.4999	97.2729
8943	2022	4	24	137.476	33.0913	38.2003	47.6566
8943	2022	4	25	137.067	33.2481	41.9542	-65.4067
8943	2022	4	26	136.163	33.2598	84.2239	-88.8681
8943	2022	4	27	136.078	33.2182	9.1976	-120.082
8943	2022	4	28	136.537	33.54	55.6741	50.0007
8947	2021	10	25	141.47	36.72	NA	NA
8947	2021	10	26	141.602	37.2048	55.0783	12.3092
8947	2021	10	27	141.566	37.4393	26.2142	-6.93674
8947	2021	10	28	141.558	37.4845	5.08312	-8.90967
8947	2021	10	29	141.531	37.3732	12.5819	-169.224
8947	2021	10	30	141.534	36.7797	65.8588	179.734
8947	2021	10	31	141.419	36.3669	46.9675	-167.241
8947	2021	11	1	141.701	35.9034	57.3384	153.674
8947	2021	11	2	141.857	35.2697	71.7229	168.579
8947	2021	11	3	141.902	34.9842	31.9314	172.585
8947	2021	11	4	141.758	35.0987	18.2287	-45.8296
8947	2021	11	5	141.911	35.5485	51.7919	15.4561
8947	2021	11	6	141.839	35.8967	39.1667	-9.4713
8947	2021	11	7	141.721	36.4228	59.3487	-10.3137
8947	2021	11	8	141.734	36.7482	36.1321	1.89625
8947	2021	11	9	141.921	36.7739	16.9249	80.2601
8947	2021	11	10	141.971	36.2783	55.1739	175.359
8947	2021	11	11	141.82	36.2345	14.3488	-109.758
8947	2021	11	12	141.766	36.4218	21.3481	-13.2282
8947	2021	11	13	141.627	36.1989	27.7106	-153.156
8947	2021	11	14	141.601	36.0519	16.4777	-171.883
8947	2021	11	15	141.498	36.294	28.4227	-19.02
8947	2021	11	16	141.576	36.1476	17.6967	156.561
8947	2021	11	17	141.567	36.2248	8.61013	-5.65892
8947	2021	11	18	141.563	36.0296	21.6638	-179.007
8947	2021	11	19	141.653	36.0643	9.02297	64.7475
8947	2021	11	20	141.585	36.3751	35.026	-10.0811
8947	2021	11	21	141.446	36.3046	14.6873	-122.112
8947	2021	11	22	141.396	36.0134	32.6243	-172.034
8947	2021	11	23	141.558	35.978	15.1252	105.005
8947	2021	11	24	141.599	35.728	27.9838	172.443
8947	2021	11	25	141.536	35.1161	68.1323	-175.168
8947	2021	11	26	141.331	34.8253	37.2725	-149.881
8947	2021	11	27	141.267	34.5386	32.35	-169.434
8947	2021	11	28	141.237	34.486	6.43691	-154.979
8947	2021	11	29	141.366	34.5783	15.6289	49.0477
8947	2021	11	30	141.382	34.8149	26.2857	3.25813
8947	2021	12	1	141.327	34.7251	11.1534	-153.256
8947	2021	12	2	141.261	34.9436	24.9908	-14.0145
8947	2021	12	3	141.333	35.0757	16.0563	24.0927
8947	2021	12	4	141.377	34.9456	14.9757	164.537
8947	2021	12	5	141.661	34.2298	83.5756	161.744
8947	2021	12	6	141.563	33.6688	62.8887	-171.691
8947	2021	12	7	141.06	33.9161	54.074	-59.3773
8947	2021	12	8	140.792	33.4671	55.6183	-153.478
8947	2021	12	9	140.678	33.1472	37.0452	-163.254
8947	2021	12	10	140.694	33.0799	7.606	168.903
8947	2021	12	11	140.808	32.945	18.3862	144.424
8947	2021	12	12	140.673	33.3022	41.5822	-17.6654
8947	2021	12	13	140.577	33.3322	9.54009	-69.5177
8947	2021	12	14	140.367	33.3643	19.8406	-79.6355
8947	2021	12	15	139.996	33.6195	44.6331	-50.5287
8947	2021	12	16	139.912	33.0968	58.4868	-172.374
8947	2021	12	17	139.494	32.7552	54.4916	-133.939
8947	2021	12	18	139.203	32.4996	39.347	-136.003
8947	2021	12	19	138.58	32.5955	59.4936	-79.5367
8947	2021	12	20	138.564	32.799	22.6185	-3.79172
8947	2021	12	21	138.521	32.6759	14.2326	-163.616
8947	2021	12	22	138.448	32.6506	7.40473	-112.226
8947	2021	12	23	138.36	32.6211	8.88988	-111.546
8947	2021	12	24	138.328	32.4445	19.8189	-171.207
8947	2021	12	25	138.438	32.4132	10.9623	108.426
8947	2021	12	26	138.26	32.568	23.9675	-44.2073
8947	2021	12	27	138.263	32.7904	24.6614	0.615301
8947	2021	12	28	138.233	33.0333	27.0909	-5.9746
8947	2021	12	29	137.94	33.1391	29.708	-66.6617
8947	2021	12	30	137.912	33.2038	7.66791	-20.5972
8947	2021	12	31	137.852	33.2049	5.50452	-88.669
8947	2022	1	1	137.915	33.3084	12.8646	26.8049
8947	2022	1	2	137.671	33.4032	24.9919	-65.065
8947	2022	1	3	137.738	33.1052	33.6322	169.279
8947	2022	1	4	137.765	32.8811	24.9805	174.203
8947	2022	1	5	137.66	33.0421	20.3663	-28.7804
8947	2022	1	6	137.753	33.143	14.1435	37.6654
8947	2022	1	7	137.534	33.213	21.8633	-69.1181
8947	2022	1	8	137.417	33.1379	13.6796	-127.481
8947	2022	1	9	137.475	32.9028	26.622	168.375
8947	2022	1	10	137.716	32.8421	23.5761	106.534
8947	2022	1	11	137.852	32.7546	15.9849	127.317
8947	2022	1	12	137.747	32.637	16.3057	-143.094
8947	2022	1	13	137.715	32.4095	25.4106	-173.171
8947	2022	1	14	137.63	32.2635	18.0621	-153.625
8947	2022	1	15	137.693	32.116	17.3938	160.099
8947	2022	1	16	138.116	32.0976	39.9886	92.8122
8947	2022	1	17	138.237	32.3316	28.333	23.6514
8947	2022	1	18	138.068	32.5839	32.1647	-29.5388
8947	2022	1	19	137.568	32.2202	61.923	-130.495
8947	2022	1	20	137.519	31.8721	38.8868	-173.062
8947	2022	1	21	137.763	31.5651	41.1857	145.682
8947	2022	1	22	137.851	31.1763	43.9056	169.055
8947	2022	1	23	138.446	30.915	63.7746	116.857
8947	2022	1	24	138.641	30.6039	39.2219	151.533
8947	2022	1	25	138.442	30.3378	35.1429	-147.026
8947	2022	1	26	138.171	30.1838	31.2001	-123.115
8947	2022	1	27	138.084	30.1322	10.1285	-124.332
8947	2022	1	28	138.073	30.2929	17.8434	-3.30007
8947	2022	1	29	138.155	30.5835	33.1684	13.7317
8947	2022	1	30	138.487	30.8864	46.2102	43.3037
8947	2022	1	31	138.594	31.1614	32.1525	18.4879
8947	2022	2	1	138.939	31.1908	33.1133	84.2625
8947	2022	2	2	138.825	31.289	15.3732	-44.897
8947	2022	2	3	138.388	31.2432	41.9441	-96.8378
8947	2022	2	4	138.275	31.4952	29.9438	-21.0109
8947	2022	2	5	138.085	31.6511	25.0016	-46.2201
8947	2022	2	6	137.912	31.9365	35.6292	-27.2977
8947	2022	2	7	137.846	32.1368	23.0656	-15.7052
8947	2022	2	8	137.642	31.8091	41.1291	-151.986
8947	2022	2	9	137.488	31.5421	33.0315	-153.661
8947	2022	2	10	137.005	31.5441	45.8421	-89.5935
8947	2022	2	11	136.708	31.5984	28.8053	-77.8662
8947	2022	2	12	136.42	31.8115	36.0862	-49.0209
8947	2022	2	13	136.45	31.9755	18.4025	8.82476
8947	2022	2	14	136.788	32.1189	35.665	63.4309
8947	2022	2	15	136.44	32.1342	32.933	-86.9517
8947	2022	2	16	135.676	32.215	72.5324	-82.7029
8947	2022	2	17	135.021	32.2641	61.9936	-84.7822
8947	2022	2	18	134.12	32.2202	85.0467	-93.0376
8947	2022	2	19	133.561	31.987	58.7932	-115.948
8947	2022	2	20	133.281	31.64	46.7446	-145.335
8947	2022	2	21	133.493	31.5164	24.3732	124.157
8947	2022	2	22	134.28	31.6075	75.4478	82.1005
8947	2022	2	23	134.794	31.4088	53.5154	114.18
8947	2022	2	24	135.414	31.1277	66.7599	117.669
8947	2022	2	25	135.537	31.0277	16.1448	133.326
8947	2022	2	26	135.649	31.4737	50.5978	12.1847
8947	2022	2	27	135.717	31.8657	43.934	8.40712
8947	2022	2	28	135.556	32.2606	46.3615	-19.1158
8947	2022	3	1	135.327	32.3086	22.2302	-76.0769
8947	2022	3	2	134.903	32.2693	40.1784	-96.1227
8947	2022	3	3	134.568	32.0612	39.147	-126.032
8947	2022	3	4	134.038	31.924	52.2665	-106.772
8947	2022	3	5	133.614	31.7526	44.4248	-115.218
8947	2022	3	6	133.251	30.3637	157.844	-167.22
8947	2022	3	7	133.156	29.7423	69.4919	-172.383
8947	2022	3	8	132.908	29.3004	54.5478	-153.839
8947	2022	3	9	133.026	28.7897	57.76	168.47
8947	2022	3	10	133.335	28.9192	33.3246	64.4175
8947	2022	3	11	133.755	29.3933	66.591	37.7971
8947	2022	3	12	133.837	31.222	202.879	2.20123
8947	2022	3	13	134.341	31.9665	95.4133	29.9661
8947	2022	3	14	135.205	32.1927	85.3104	72.6686
8947	2022	3	15	135.952	31.8491	80.1861	118.174
8947	2022	3	16	136.438	31.7432	47.5301	104.176
8947	2022	3	17	136.576	31.7849	13.8383	70.4358
8947	2022	3	18	136.548	31.7518	4.53513	-144.15
8947	2022	3	19	136.312	31.7536	22.3157	-89.4067
8947	2022	3	20	135.755	31.7831	52.8875	-86.3131
8947	2022	3	21	135.233	32.0664	58.4968	-57.3738
8947	2022	3	22	134.635	32.2889	61.5615	-66.2154
8947	2022	3	23	134.007	31.8528	76.4928	-129.045
8947	2022	3	24	133.786	31.142	81.5696	-165.023
8947	2022	3	25	133.353	30.6746	66.3205	-141.274
8947	2022	3	26	132.954	30.477	44.15	-119.646
8947	2022	3	27	132.701	30.8271	45.7774	-31.9304
8947	2022	3	28	132.482	31.1391	40.41	-31.0958
8947	2022	3	29	132.449	31.5493	45.5945	-3.906
8947	2022	3	30	132.457	31.5673	2.12325	20.6309
8947	2022	3	31	132.145	31.1863	51.5981	-144.869
8947	2022	4	1	131.506	30.5908	90.001	-137.015
8947	2022	4	2	131.421	29.2427	149.661	-176.856
8947	2022	4	3	131.538	27.7219	168.944	176.084
8947	2022	4	4	131.132	27.0112	88.4206	-152.862
8947	2022	4	5	130.904	26.1523	97.8333	-166.527
8947	2022	4	6	130.956	25.795	39.9204	172.493
8947	2022	4	7	131.2	25.7517	24.9829	101.029
8947	2022	4	8	131.22	25.6757	8.65771	166.447
8947	2022	4	9	131.212	25.9272	27.8766	-1.65453
8947	2022	4	10	131.543	26.4205	63.8491	31.068
8947	2022	4	11	132.143	27.5397	137.572	25.5127
8947	2022	4	12	132.948	28.1429	103.757	49.7085
8947	2022	4	13	133.572	28.2129	61.7167	82.6333
8947	2022	4	14	133.896	28.5612	49.9805	39.3618
8947	2022	4	15	134.071	29.0293	54.6242	18.1803
8947	2022	4	16	134.221	29.3391	37.3394	23.0781
8947	2022	4	17	134.84	29.8526	82.6811	46.347
8947	2022	4	18	135.001	30.0572	27.4835	34.3299
8947	2022	4	19	135.089	30.4159	40.6491	11.9857
8947	2022	4	20	135.272	30.6702	33.2123	31.8541
8947	2022	4	21	135.198	30.5057	19.581	-158.652
8947	2022	4	22	134.986	30.5595	21.1647	-73.573
8947	2022	4	23	134.863	30.9895	49.1134	-13.8897
8947	2022	4	24	134.333	31.6277	86.8905	-35.3454
8947	2022	4	25	134.225	31.817	23.3509	-25.9665
8947	2022	4	26	134.414	31.7134	21.3051	122.56
8947	2022	4	27	134.367	31.1689	60.5385	-175.745
8947	2022	4	28	134.091	31.1492	26.4319	-94.6808
8947	2022	4	29	134.17	31.188	8.69609	60.3078
8947	2022	4	30	134.238	31.4537	30.1551	12.3009
8947	2022	5	1	135.051	31.5496	78.0088	81.9555
8947	2022	5	2	135.657	30.929	89.7929	139.86
8947	2022	5	3	135.352	30.5496	51.1778	-145.195
8947	2022	5	4	134.561	30.4644	76.5198	-96.8931
8947	2022	5	5	134.2	30.1178	51.8288	-137.748
8947	2022	5	6	134.128	29.996	15.1841	-152.732
8947	2022	5	7	134.031	29.6272	41.9454	-167.087
8947	2022	5	8	134.505	29.0333	80.3419	144.902
8947	2022	5	9	134.418	28.7938	27.882	-162.131
8947	2022	5	10	134.738	29.178	52.8062	36.1895
8947	2022	5	11	134.895	29.4765	36.426	24.6865
8947	2022	5	12	135.238	29.8206	50.5669	40.9501
8947	2022	5	13	135.839	29.8481	58.1723	86.8471
8947	2022	5	14	136.214	29.9912	39.5591	66.2625
8947	2022	5	15	136.54	30.6471	79.1976	23.2601
8947	2022	5	16	136.258	30.975	45.2884	-36.5392
8947	2022	5	17	135.92	30.8332	35.9321	-115.858
8947	2022	5	18	135.667	30.5848	36.6734	-138.622
8947	2022	5	19	135.425	30.6679	24.9616	-68.2841
8947	2022	5	20	135.19	30.7933	26.5103	-58.2929
8947	2022	5	21	134.908	30.9901	34.6749	-50.9446
8947	2022	5	22	134.928	31.1128	13.7501	8.12101
8947	2022	5	23	135.126	31.2607	24.9792	48.9312
8947	2022	5	24	135.239	31.2743	10.8776	82.0026
8947	2022	5	25	135.19	31.1491	14.6608	-161.191
8947	2022	5	26	135.216	30.8981	27.9547	174.725
8947	2022	5	27	135.904	30.7028	69.2397	108.039
8947	2022	5	28	136.577	30.2793	79.9265	125.806
8947	2022	5	29	137.556	30.0153	98.727	106.998
8947	2022	5	30	137.622	29.8804	16.2592	156.824
8947	2022	5	31	138.019	29.8894	38.3568	88.4104
8947	2022	6	1	137.797	30.208	41.3239	-31.2213
8947	2022	6	2	137.699	30.5938	43.7961	-12.3956
8947	2022	6	3	137.607	30.5085	12.9097	-137.11
8947	2022	6	4	137.537	30.8893	42.7474	-8.99973
8947	2022	6	5	137.622	31.4276	60.2244	7.7156
8947	2022	6	6	137.416	32.1763	85.2842	-13.1607
8947	2022	6	7	137.262	32.6709	56.7376	-14.7902
8947	2022	6	8	137.165	32.6414	9.63618	-109.855
8947	2022	6	9	137.12	31.7259	101.61	-177.598
8947	2022	6	10	136.786	30.731	114.83	-163.779
8947	2022	6	11	137.065	30.2559	59.114	152.909
8947	2022	6	12	137.077	30.0436	23.5656	177.202
8947	2022	6	13	136.694	29.8902	40.6917	-114.599
8947	2022	6	14	136.648	29.9642	9.34226	-28.7052
8947	2022	6	15	136.173	30.4732	72.6359	-38.8983
8947	2022	6	16	136.192	31.0229	60.9714	1.70916
8947	2022	6	17	135.828	32.2209	137.231	-14.4607
8947	2022	6	18	136.017	32.9313	80.7508	12.6183
8947	2022	6	19	136.351	33.2744	49.1789	39.2169
8947	2022	6	20	136.66	33.4971	37.9067	49.2472
8947	2022	6	21	136.695	33.8161	35.5303	5.30757
8947	2022	6	22	136.847	33.9305	18.909	47.8204
8947	2022	6	23	136.858	33.9095	2.54138	156.155
8947	2022	6	24	136.834	33.9178	2.40418	-67.4449
8947	2022	6	25	136.72	33.9234	10.5033	-86.5625
8947	2022	6	26	136.611	33.8734	11.5075	-118.803
8947	2022	6	27	136.639	33.8432	4.21051	142.778
8947	2022	6	28	136.915	33.9784	29.594	59.4698
8947	2022	6	29	138.115	34.443	122.06	64.6865
8947	2022	6	30	138.364	34.8485	50.442	26.8416
8947	2022	7	1	137.659	34.2948	89.2496	-133.289
8947	2022	7	2	135.935	33.5145	181.415	-118.012
8947	2022	7	3	135.437	33.019	71.9161	-139.7
8947	2022	7	4	136.107	33.5	82.1157	49.2976
8950	2021	10	25	141.47	36.43	NA	NA
8950	2021	10	26	141.476	37.2864	95.0401	0.323465
8950	2021	10	27	141.533	37.5927	34.3691	8.40881
8950	2021	10	28	141.647	37.5938	10.102	89.2997
8950	2021	10	29	141.713	37.3729	25.1904	166.684
8950	2021	10	30	141.902	36.9817	46.5471	158.818
8950	2021	10	31	141.708	36.785	27.8119	-141.627
8950	2021	11	1	141.687	36.8782	10.5077	-10.3875
8950	2021	11	2	141.626	37.1807	34.0174	-9.20846
8950	2021	11	3	141.752	36.0695	123.83	174.715
8950	2021	11	4	142.008	35.3711	80.8629	163.312
8950	2021	11	5	141.97	35.1407	25.7995	-172.3
8950	2021	11	6	142.36	35.401	45.7572	50.7489
8950	2021	11	7	142.756	35.0394	53.9126	137.972
8950	2021	11	8	143.451	34.5079	86.7616	132.61
8950	2021	11	9	143.919	34.2419	52.2011	124.29
8950	2021	11	10	144.306	33.8287	58.1035	141.966
8950	2021	11	11	144.898	33.0409	103.283	147.614
8950	2021	11	12	145.148	32.4899	65.4443	158.952
8950	2021	11	13	145.271	32.388	16.1328	134.436
8950	2021	11	14	145.223	32.4398	7.28448	-37.9909
8950	2021	11	15	145.604	32.5843	39.1957	65.7631
8950	2021	11	16	145.454	32.808	28.5062	-29.4664
8950	2021	11	17	145.348	33.0216	25.6736	-22.6602
8950	2021	11	18	145.215	33.1229	16.7134	-47.7282
8950	2021	11	19	144.819	33.3866	47.0971	-51.5011
8950	2021	11	20	144.043	33.7491	82.5282	-60.6291
8950	2021	11	21	143.623	34.1912	62.5365	-38.2356
8950	2021	11	22	143.137	34.4429	52.7713	-57.9236
8950	2021	11	23	142.864	34.8754	54.1067	-27.453
8950	2021	11	24	143.035	34.7856	18.5827	122.36
8950	2021	11	25	143.016	35.0233	26.4316	-3.89366
8950	2021	11	26	143.229	34.8235	29.5063	138.662
8950	2021	11	27	143.266	34.1532	74.4374	177.341
8950	2021	11	28	143.395	33.6905	52.6887	166.872
8950	2021	11	29	143.611	33.4156	36.4887	146.602
8950	2021	11	30	143.639	33.3325	9.57259	164.487
8950	2021	12	1	144.492	33.3781	79.6106	86.1213
8950	2021	12	2	145.297	33.3462	74.9441	92.4879
8950	2021	12	3	145.738	33.5068	44.7891	66.442
8950	2021	12	4	146.198	33.5731	43.3401	80.1015
8950	2021	12	5	146.255	33.56	5.42323	105.536
8950	2021	12	6	146.061	33.4717	20.4947	-118.503
8950	2021	12	7	145.75	33.8637	52.181	-33.4626
8950	2021	12	8	145.37	34.0071	38.5726	-65.5462
8950	2021	12	9	144.962	34.0203	37.6747	-87.6638
8950	2021	12	10	144.923	34.0538	5.2232	-44.5666
8950	2021	12	11	144.794	34.1449	15.5877	-49.5376
8950	2021	12	12	144.555	34.1332	22.1115	-93.2992
8950	2021	12	13	144.293	34.1645	24.3417	-81.748
8950	2021	12	14	143.833	34.0628	43.9165	-104.745
8950	2021	12	15	143.583	34.0094	23.8559	-104.312
8950	2021	12	16	143.657	33.7534	29.2036	166.499
8950	2021	12	17	143.584	33.8032	8.7121	-50.6161
8950	2021	12	18	144.046	34.0592	51.2659	56.2397
8950	2021	12	19	144.656	34.699	90.5028	38.1748
8950	2021	12	20	145.081	34.6014	40.4576	105.415
8950	2021	12	21	145.44	34.1917	56.1676	143.906
8950	2021	12	22	145.752	34.0741	31.5491	114.323
8950	2021	12	23	146.072	33.8735	37.0094	126.866
8950	2021	12	24	146.189	33.7746	15.4532	135.206
8950	2021	12	25	146.079	33.7166	12.1077	-122.055
8950	2021	12	26	145.886	33.7373	18.0065	-82.6446
8950	2021	12	27	145.291	33.4625	63.0561	-118.74
8950	2021	12	28	144.391	33.434	83.7868	-91.9101
8950	2021	12	29	143.802	33.4275	54.7415	-90.5966
8950	2021	12	30	143.216	33.5045	55.1262	-80.928
8950	2021	12	31	142.797	33.4009	40.6218	-106.314
8950	2022	1	1	142.761	33.6433	27.0914	-7.0695
8950	2022	1	2	142.657	33.5193	16.8023	-144.935
8950	2022	1	3	142.523	33.3152	25.8397	-151.108
8950	2022	1	4	142.337	33.1323	26.6675	-139.484
8950	2022	1	5	142.506	32.9676	24.1299	139.126
8950	2022	1	6	142.565	33.0405	9.74001	33.9223
8950	2022	1	7	142.534	33.1771	15.4179	-10.6108
8950	2022	1	8	142.751	32.7559	50.9308	156.474
8950	2022	1	9	142.85	32.9372	22.1558	24.7987
8950	2022	1	10	143.204	32.8733	33.8385	101.991
8950	2022	1	11	143.17	33.049	19.742	-9.31881
8950	2022	1	12	143.803	33.0307	59.1605	91.7934
8950	2022	1	13	143.932	33.0743	12.9575	68.0405
8950	2022	1	14	143.93	33.211	15.1639	-0.596111
8950	2022	1	15	143.983	33.4922	31.5817	9.02551
8950	2022	1	16	143.931	33.7521	29.2285	-9.56926
8950	2022	1	17	143.743	33.7823	17.6853	-79.0252
8950	2022	1	18	143.583	34.0805	36.2592	-24.116
8950	2022	1	19	143.304	34.116	26.0517	-81.2447
8950	2022	1	20	143.088	34.2926	27.9058	-45.3299
8950	2022	1	21	142.846	34.3116	22.3657	-84.5308
8950	2022	1	22	142.602	34.2494	23.5303	-106.979
8950	2022	1	23	142.053	34.1114	52.909	-106.668
8950	2022	1	24	141.881	34.2377	21.1074	-48.3606
8950	2022	1	25	141.634	34.1339	25.5569	-116.705
8950	2022	1	26	141.682	34.2001	8.59702	31.3834
8950	2022	1	27	141.561	33.8374	41.7675	-164.344
8950	2022	1	28	141.381	33.4058	50.6928	-160.771
8950	2022	1	29	141.399	32.861	60.4415	178.422
8950	2022	1	30	141.349	32.5738	32.1991	-171.551
8950	2022	1	31	141.321	32.678	11.8414	-12.5061
8950	2022	2	1	141.002	32.8334	34.5138	-59.9641
8950	2022	2	2	140.861	32.8263	13.2494	-93.3693
8950	2022	2	3	140.501	32.7607	34.5002	-102.065
8950	2022	2	4	139.998	32.6441	48.8446	-105.221
8950	2022	2	5	139.332	32.3766	69.3357	-115.151
8950	2022	2	6	139.122	32.1789	29.4995	-137.949
8950	2022	2	7	138.957	32.0161	23.8213	-139.218
8950	2022	2	8	139.147	31.547	55.0306	160.92
8950	2022	2	9	139.391	31.4041	28.1154	124.238
8950	2022	2	10	139.775	31.2526	40.2431	114.57
8950	2022	2	11	140.287	31.2181	48.8427	94.3502
8950	2022	2	12	140.971	31.5651	75.612	59.2385
8950	2022	2	13	141.469	32.0715	73.2992	39.8687
8950	2022	2	14	142.127	32.5229	79.6954	50.9156
8950	2022	2	15	142.594	32.9793	66.926	40.7366
8950	2022	2	16	143.237	33.4164	77.111	50.8712
8950	2022	2	17	143.426	33.807	46.7193	21.9132
8950	2022	2	18	143.346	33.7772	8.10728	-114.076
8950	2022	2	19	143.17	33.6454	21.8766	-131.874
8950	2022	2	20	142.699	33.4492	48.8914	-116.301
8950	2022	2	21	142.4	33.1867	40.2815	-136.208
8950	2022	2	22	142.036	32.8381	51.4927	-138.556
8950	2022	2	23	141.368	32.3721	81.2205	-129.332
8950	2022	2	24	141.338	31.9506	46.8316	-176.462
8950	2022	2	25	141.248	31.4235	59.0577	-171.688
8950	2022	2	26	141.472	31.3182	24.305	118.668
8950	2022	2	27	141.366	31.6471	37.8443	-15.4481
8950	2022	2	28	141.372	31.9782	36.7141	0.930576
8950	2022	3	1	141.173	32.1331	25.4664	-47.5338
8950	2022	3	2	140.934	31.8704	36.8509	-142.154
8950	2022	3	3	140.694	32.0398	29.4845	-50.3691
8950	2022	3	4	140.422	32.1665	29.2078	-61.1725
8950	2022	3	5	140.109	32.033	33.0338	-116.533
8950	2022	3	6	139.719	31.8815	40.5164	-114.397
8950	2022	3	7	139.514	31.824	20.4525	-108.103
8950	2022	3	8	139.774	31.4957	43.9508	145.855
8950	2022	3	9	139.75	31.1284	40.7845	-176.83
8950	2022	3	10	139.606	31.1456	13.8214	-82.0626
8950	2022	3	11	139.685	31.4091	30.1651	14.36
8950	2022	3	12	139.909	31.3407	22.6255	109.531
8950	2022	3	13	140.228	32.0262	81.7972	21.6092
8950	2022	3	14	140.637	32.2709	47.1714	54.7732
8950	2022	3	15	140.993	32.5486	45.4965	47.3002
8950	2022	3	16	141.222	32.3538	30.5307	134.984
8950	2022	3	17	141.54	32.0794	42.6634	135.408
8950	2022	3	18	141.915	32.0645	35.4879	92.5664
8950	2022	3	19	142.023	32.0342	10.766	108.183
8950	2022	3	20	141.792	31.8778	27.9492	-128.273
8950	2022	3	21	141.969	31.5767	37.3667	153.277
8950	2022	3	22	142.508	31.497	52.0289	99.6432
8950	2022	3	23	143.381	31.3162	85.3946	103.349
8950	2022	3	24	144.626	31.1668	119.714	97.6267
8950	2022	3	25	145.401	31.186	73.8928	88.1496
8950	2022	3	26	146.425	31.1935	97.6144	89.2503
8950	2022	3	27	147.492	31.29	102.243	83.7126
8950	2022	3	28	148.185	31.3237	66.0889	86.5826
8950	2022	3	29	148.917	31.2459	70.2365	96.8667
8950	2022	3	30	149.495	31.0671	58.5037	109.654
8950	2022	3	31	150.117	30.8888	62.654	108.231
8950	2022	4	1	151.09	30.9247	93.0495	87.2972
8950	2022	4	2	151.661	31.0191	55.5725	78.9983
8950	2022	4	3	152.239	31.1558	57.2397	74.4969
8950	2022	4	4	151.718	31.3679	54.9361	-64.5238
8950	2022	4	5	150.66	31.7228	107.917	-68.3354
8950	2022	4	6	149.572	32.1203	111.928	-66.5212
8950	2022	4	7	148.118	32.6321	148.135	-67.0872
8950	2022	4	8	146.169	33.5547	208.716	-60.1125
8950	2022	4	9	145.617	33.4898	51.8268	-97.8364
8950	2022	4	10	145.388	33.4237	22.459	-108.983
8950	2022	4	11	144.715	33.2874	64.4405	-103.387
8950	2022	4	12	143.996	33.3125	67.1001	-87.4262
8950	2022	4	13	142.262	32.7907	171.948	-109.192
8950	2022	4	14	141.356	32.8135	84.928	-88.0455
8950	2022	4	15	141.181	33.1851	44.3158	-21.5248
8950	2022	4	16	141.496	33.8104	75.2686	22.7857
8950	2022	4	17	141.755	34.0523	35.9645	41.6655
8950	2022	4	18	141.48	34.2652	34.6458	-46.9547
8950	2022	4	19	141.384	34.2462	9.05584	-103.463
8950	2022	4	20	141.39	33.8229	46.9485	179.332
8950	2022	4	21	141.245	33.2158	68.6834	-168.606
8950	2022	4	22	141.267	32.6643	61.196	178.092
8950	2022	4	23	141.227	31.9149	83.1855	-177.399
8950	2022	4	24	141.534	31.1907	85.454	159.923
8950	2022	4	25	141.884	30.4107	92.7374	158.733
8950	2022	4	26	142.154	29.8629	66.0443	156.77
8950	2022	4	27	142.332	28.7028	129.754	172.284
8950	2022	4	28	142.919	27.4989	145.335	156.499
8950	2022	4	29	143.547	26.9211	89.255	135.681
8950	2022	4	30	144.292	25.7553	149.048	149.903
8950	2022	5	1	144.465	25.3062	52.7217	160.628
8950	2022	5	2	144.783	25.3863	33.1965	74.4335
8950	2022	5	3	144.638	25.9441	63.4994	-13.2538
8950	2022	5	4	144.481	26.4519	58.4092	-15.5526
8950	2022	5	5	144.247	27.069	72.2146	-18.7321
8950	2022	5	6	143.302	28.5773	191.337	-28.9026
8950	2022	5	7	142.911	30.4425	210.194	-10.2951
8950	2022	5	8	142.291	31.1718	100.282	-36.1155
8950	2022	5	9	141.909	31.9935	98.0557	-21.5937
8950	2022	5	10	141.566	32.4218	57.4579	-34.1589
8950	2022	5	11	141.403	32.8739	52.4163	-16.9126
8950	2022	5	12	141.139	33.1476	39.1117	-39.0297
8950	2022	5	13	140.778	33.6043	60.7699	-33.4419
8950	2022	5	14	140.385	33.6852	37.5874	-76.0644
8950	2022	5	15	139.965	33.6552	39.0931	-94.7715
8950	2022	5	16	139.556	33.3764	48.9854	-129.03
8950	2022	5	17	138.69	30.83	293.949	-163.629
9147	2021	10	25	141.47	36.43	NA	NA
9147	2021	10	26	141.457	37.0542	69.2745	-0.95336
9147	2021	10	27	141.407	37.4176	40.5701	-6.20672
9147	2021	10	28	141.557	37.6312	27.1365	29.0779
9147	2021	10	29	141.587	37.7187	10.0837	15.4495
9147	2021	10	30	141.55	37.4936	25.2018	-172.54
9147	2021	10	31	141.554	37.2913	22.4504	179.085
9147	2021	11	1	141.471	37.0405	28.8122	-165.033
9147	2021	11	2	141.272	36.925	21.8635	-125.838
9147	2021	11	3	141.63	37.1816	42.7496	48.123
9147	2021	11	4	141.704	37.3326	18.0052	21.3527
9147	2021	11	5	141.664	37.2356	11.3593	-161.468
9147	2021	11	6	141.522	37.1636	14.9003	-122.359
9147	2021	11	7	141.494	37.2654	11.5702	-12.4279
9147	2021	11	8	141.703	37.2282	19.0221	102.482
9147	2021	11	9	141.646	36.9139	35.2475	-171.719
9147	2021	11	10	141.777	36.3703	61.4571	168.967
9147	2021	11	11	141.796	36.1109	28.832	176.601
9147	2021	11	12	141.599	36.1426	18.1101	-78.7289
9147	2021	11	13	141.467	36.0943	13.0282	-114.248
9147	2021	11	14	141.509	36.0689	4.72321	126.616
9147	2021	11	15	141.652	35.7962	32.9045	156.821
9147	2021	11	16	141.353	35.3356	57.8707	-151.927
9147	2021	11	17	141.364	35.0151	35.5794	178.341
9147	2021	11	18	141.369	34.631	42.6112	179.344
9147	2021	11	19	141.425	34.4106	24.9732	168.253
9147	2021	11	20	141.203	34.3986	20.4301	-93.6522
9147	2021	11	21	141.167	34.3611	5.32455	-141.488
9147	2021	11	22	141.319	34.4481	17.0344	55.4202
9147	2021	11	23	141.202	34.5732	17.5573	-37.7591
9147	2021	11	24	141.375	34.4929	18.1801	119.309
9147	2021	11	25	141.3	34.359	16.3783	-155.034
9147	2021	11	26	141.489	34.532	25.9047	42.1332
9147	2021	11	27	141.784	34.3703	32.4971	123.431
9147	2021	11	28	141.672	34.3029	12.7302	-125.889
9147	2021	11	29	141.729	34.3094	5.29153	82.2585
9147	2021	11	30	141.902	34.3127	15.9265	88.6033
9147	2021	12	1	141.624	34.2796	25.8293	-98.0949
9147	2021	12	2	141.295	34.3163	30.5326	-82.2492
9147	2021	12	3	141.391	34.2914	9.2184	107.403
9147	2021	12	4	141.36	34.2093	9.55121	-162.486
9147	2021	12	5	141.152	34.2174	19.1209	-87.2546
9147	2021	12	6	141.096	34.2103	5.23588	-98.5624
9147	2021	12	7	141.161	34.2494	7.39639	54.0842
9147	2021	12	8	141.251	34.1705	12.0425	136.609
9147	2021	12	9	141.424	34.1049	17.4921	114.528
9147	2021	12	10	141.411	34.2179	12.5846	-5.31975
9147	2021	12	11	141.525	34.3073	14.43	46.5451
9147	2021	12	12	141.671	34.5012	25.3843	32.0528
9147	2021	12	13	141.66	34.59	9.90806	-5.82234
9147	2021	12	14	141.872	34.6833	22.0124	61.9023
9147	2021	12	15	142.16	34.8202	30.4003	59.9493
9147	2021	12	16	142.276	34.8655	11.7168	64.5557
9147	2021	12	17	142.587	34.9113	28.8683	79.7828
9147	2021	12	18	142.769	34.9078	16.6786	91.2561
9147	2021	12	19	142.75	34.9111	1.79256	-78.1818
9147	2021	12	20	143.094	35.0817	36.6599	58.8322
9147	2021	12	21	143.271	35.2941	28.5881	34.412
9147	2021	12	22	143.245	35.7817	54.1542	-2.52241
9147	2021	12	23	143.551	36.6617	101.451	15.657
9147	2021	12	24	143.59	36.7375	9.08929	22.3271
9147	2021	12	25	143.744	36.5032	29.4136	152.072
9147	2021	12	26	144.156	36.1319	55.3977	137.925
9147	2021	12	27	144.337	35.9257	28.1202	144.41
9147	2021	12	28	144.394	35.5846	38.1912	172.262
9147	2021	12	29	144.421	35.2818	33.6797	175.876
9147	2021	12	30	144.377	35.2294	7.04217	-145.69
9147	2021	12	31	144.437	35.1343	11.8735	152.599
9147	2022	1	1	144.508	35.183	8.43467	50.1858
9147	2022	1	2	144.918	35.288	39.0971	72.5429
9147	2022	1	3	145.211	35.1557	30.4571	118.732
9147	2022	1	4	145.282	35.2435	11.6528	33.2444
9147	2022	1	5	145.422	35.2088	13.3787	106.694
9147	2022	1	6	145.438	35.3717	18.1255	4.50444
9147	2022	1	7	145.469	35.3466	3.98645	134.208
9147	2022	1	8	145.6	35.3809	12.5068	72.2545
9147	2022	1	9	145.679	35.3559	7.62683	111.295
9147	2022	1	10	146.016	35.3191	30.9728	97.4769
9147	2022	1	11	146.031	35.3254	1.47855	61.7311
9147	2022	1	12	146.101	35.4474	14.9463	25.1078
9147	2022	1	13	146.345	35.4198	22.3673	97.7856
9147	2022	1	14	146.195	35.4059	13.6596	-96.4581
9147	2022	1	15	146.053	35.4453	13.6188	-71.2265
9147	2022	1	16	146.317	35.4474	23.9661	89.3736
9147	2022	1	17	146.475	35.5121	16.027	63.343
9147	2022	1	18	146.64	35.4441	16.7978	116.62
9147	2022	1	19	146.481	35.2046	30.2797	-151.306
9147	2022	1	20	146.448	34.9608	27.2223	-173.646
9147	2022	1	21	146.188	34.6658	40.4302	-143.946
9147	2022	1	22	145.927	34.3331	44.0218	-146.911
9147	2022	1	23	145.677	33.9901	44.4689	-148.75
9147	2022	1	24	145.495	33.8285	24.5787	-136.788
9147	2022	1	25	145.465	33.6931	15.2692	-169.462
9147	2022	1	26	145.366	33.5405	19.2572	-151.485
9147	2022	1	27	144.978	33.2744	46.6268	-129.173
9147	2022	1	28	144.544	33.1671	42.1832	-106.269
9147	2022	1	29	144.225	33.1975	29.9725	-83.4455
9147	2022	1	30	144.21	33.1959	1.41726	-97.0549
9147	2022	1	31	143.923	33.1093	28.4463	-109.664
9147	2022	2	1	143.596	33.0676	30.879	-98.5289
9147	2022	2	2	143.677	33.2942	26.2562	16.7428
9147	2022	2	3	143.349	33.4627	35.7761	-58.4179
9147	2022	2	4	143.485	33.8045	39.9369	18.3082
9147	2022	2	5	143.204	33.9316	29.5533	-61.4409
9147	2022	2	6	143.095	34.2121	32.6854	-17.8087
9147	2022	2	7	142.751	34.2133	31.719	-89.6568
9147	2022	2	8	142.537	34.149	20.9625	-109.821
9147	2022	2	9	142.331	33.9098	32.6872	-144.215
9147	2022	2	10	141.951	33.743	39.7408	-117.644
9147	2022	2	11	141.564	33.6509	37.2451	-105.809
9147	2022	2	12	141.325	33.607	22.7389	-102.304
9147	2022	2	13	141.144	33.6886	19.1142	-61.67
9147	2022	2	14	140.941	33.6769	18.8569	-93.8777
9147	2022	2	15	140.683	33.7952	27.2406	-61.1535
9147	2022	2	16	140.454	33.64	27.3105	-128.99
9147	2022	2	17	140.252	33.5956	19.3882	-104.666
9147	2022	2	18	139.695	33.5396	52.1178	-96.6938
9147	2022	2	19	139.2	33.5199	46.0332	-92.5766
9147	2022	2	20	138.611	33.3763	57.0386	-106.056
9147	2022	2	21	137.703	32.8973	99.9874	-121.849
9147	2022	2	22	136.803	32.4358	98.737	-120.973
9147	2022	2	23	136.014	32.1234	81.9635	-114.796
9147	2022	2	24	135.324	31.8204	73.3738	-117.064
9147	2022	2	25	134.435	31.291	102.833	-124.576
9147	2022	2	26	133.679	30.7918	90.9864	-127.275
9147	2022	2	27	133.087	30.4008	71.3938	-127.231
9147	2022	2	28	132.46	30.1099	68.4544	-117.947
9147	2022	3	1	131.959	29.8537	56.0521	-120.312
9147	2022	3	2	131.508	29.5347	56.1438	-128.932
9147	2022	3	3	130.691	29.4588	79.7108	-95.8532
9147	2022	3	4	130.291	29.3577	40.3836	-106.009
9147	2022	3	5	129.868	29.2088	44.3195	-111.758
9147	2022	3	6	129.445	29.2995	42.2649	-76.1425
9147	2022	3	7	129.434	29.3806	9.05799	-7.29726
9147	2022	3	8	129.324	29.5068	17.5756	-37.2184
9147	2022	3	9	129.219	29.4297	13.2851	-130.026
9147	2022	3	10	129.13	29.4809	10.3048	-56.5376
9147	2022	3	11	128.794	29.4391	32.9683	-97.9867
9147	2022	3	12	128.744	29.4059	6.05677	-127.482
9147	2022	3	13	128.586	29.5683	23.6733	-40.4655
9147	2022	3	14	128.479	29.6122	11.4254	-64.7283
9147	2022	3	15	128.325	29.4356	24.6525	-142.525
9147	2022	3	16	128.408	29.3998	9.02755	116.082
9147	2022	3	17	128.378	29.2145	20.755	-171.809
9147	2022	3	18	128.159	29.4249	31.5443	-42.2775
9147	2022	3	19	127.738	29.6524	48.0028	-58.191
9147	2022	3	20	127.49	29.822	30.4618	-51.8349
9147	2022	3	21	127.718	30.0947	37.3721	35.97
9147	2022	3	22	127.838	30.4804	44.296	15.1296
9147	2022	3	23	128.063	30.8432	45.6353	28.1091
9147	2022	3	24	127.722	30.6462	39.2874	-123.686
9147	2022	3	25	127.637	30.4454	23.7117	-159.832
9147	2022	3	26	127.925	30.4051	28.0503	99.1085
9147	2022	3	27	127.827	30.3923	9.53303	-98.5102
9147	2022	3	28	127.23	29.8437	83.7097	-136.443
9147	2022	3	29	127.445	29.5061	42.8149	150.884
9147	2022	3	30	127.437	29.1979	34.1735	-178.802
9147	2022	3	31	127.437	28.833	40.4351	-179.903
9147	2022	4	1	127.329	28.9276	14.8591	-45.14
9147	2022	4	2	127.349	28.9159	2.34545	123.419
9147	2022	4	3	127.328	28.9854	7.95276	-14.4918
9147	2022	4	4	127.303	29.083	11.1043	-12.8689
9147	2022	4	5	127.288	29.0003	9.29526	-170.706
9147	2022	4	6	127.512	29.3271	42.3252	31.0802
9147	2022	4	7	127.46	29.2884	6.68775	-129.924
9147	2022	4	8	127.623	29.4679	25.4679	38.5998
9147	2022	4	9	127.757	29.769	35.7826	21.0893
9147	2022	4	10	127.573	29.4079	43.8168	-155.932
9147	2022	4	11	127.65	29.4603	9.52629	52.4135
9147	2022	4	12	128.018	29.7645	49.0086	46.4442
9147	2022	4	13	127.923	30.2065	49.8461	-10.5639
9147	2022	4	14	128.338	30.39	44.8181	62.9
9147	2022	4	15	128.023	30.3961	30.252	-88.6346
9147	2022	4	16	127.792	30.1719	33.3375	-138.162
9147	2022	4	17	127.766	29.6312	59.9885	-177.578
9147	2022	4	18	127.523	29.2007	53.2339	-153.617
9147	2022	4	19	127.471	29.5513	39.1843	-7.31714
9147	2022	4	20	127.813	29.5292	33.1617	94.1709
9147	2022	4	21	127.648	29.2558	34.2493	-152.153
9147	2022	4	22	127.669	29.1575	11.0911	169.245
9147	2022	4	23	127.705	28.958	22.3934	170.972
9147	2022	4	24	127.821	29.0479	15.0495	48.5123
9147	2022	4	25	128.09	29.2054	31.4818	56.2498
9147	2022	4	26	128.152	29.2396	7.1138	57.7833
9147	2022	4	27	128.219	29.5971	40.1504	9.32527
9147	2022	4	28	127.971	29.8877	40.157	-36.6001
9147	2022	4	29	128.086	30.1345	29.504	21.9046
9147	2022	4	30	128.142	30.0163	14.2035	157.306
9147	2022	5	1	128.335	30.0314	18.6238	84.8077
9147	2022	5	2	127.709	30.1391	61.4951	-78.6454
9147	2022	5	3	127.61	30.3188	22.09	-25.6249
9147	2022	5	4	128.261	31.6164	156.77	23.2358
9147	2022	5	5	128.311	31.9659	39.0223	6.84274
9147	2022	5	6	128.357	32.1504	20.9269	11.9975
9147	2022	5	7	128.082	32.0757	27.2028	-107.665
9147	2022	5	8	128.161	31.5243	61.5939	173.058
9147	2022	5	9	128.541	30.7584	92.3455	156.753
9147	2022	5	10	128.663	30.6264	18.7249	141.364
9147	2022	5	11	128.777	30.7061	14.0418	51.0217
9147	2022	5	12	128.793	30.7498	5.07492	16.9868
9147	2022	5	13	128.947	30.7195	15.2013	102.763
9147	2022	5	14	129.087	30.7504	13.776	75.5519
9147	2022	5	15	129.136	31.0632	34.9986	7.70903
9147	2022	5	16	129.272	30.6908	43.2939	162.442
9147	2022	5	17	129.484	30.5749	24.0544	122.227
9147	2022	5	18	131.389	30.8546	185.074	79.8701
9147	2022	5	19	130.569	30.8699	78.4961	-88.5541
9147	2022	5	20	129.839	31.5082	99.2488	-44.3261
9147	2022	5	21	129.601	31.7257	33.0388	-43.0515
9147	2022	5	22	129.331	31.6268	27.7961	-113.171
9147	2022	5	23	129.354	31.6463	3.08756	45.4911
9147	2022	5	24	130.459	31.1269	119.802	118.443
9147	2022	5	25	131.783	31.9079	152.71	55.1118
9147	2022	5	26	132.002	32.0574	26.4783	51.1712
9147	2022	5	27	131.963	32.1526	11.1873	-19.284
9147	2022	5	28	132.105	32.1577	13.4555	87.577
9147	2022	5	29	132.161	32.237	10.2508	30.868
9147	2022	5	30	132.092	32.3335	12.4935	-31.0534
9147	2022	5	31	132.078	32.1868	16.319	-175.283
9147	2022	6	1	132.148	32.2003	6.72806	77.1209
9147	2022	6	2	132.193	32.3131	13.2017	18.6329
9147	2022	6	3	132.186	32.0897	24.7858	-178.633
9147	2022	6	4	132.18	31.8993	21.1176	-178.327
9147	2022	6	5	132.149	31.5714	36.4793	-175.441
9147	2022	6	6	132.106	31.2881	31.6779	-172.562
9147	2022	6	7	132.036	31.2576	7.5085	-116.742
9147	2022	6	8	132.009	31.2808	3.6397	-45.027
9147	2022	6	9	132.091	31.3002	8.14124	74.6145
9147	2022	6	10	132.077	31.3457	5.21956	-14.915
9147	2022	6	11	132.192	31.204	19.1711	144.991
9147	2022	6	12	132.383	31.1662	18.6092	102.976
9147	2022	6	13	132.349	31.0891	9.1219	-159.485
9147	2022	6	14	132.505	31.4502	42.699	20.3341
9147	2022	6	15	132.344	31.8469	46.5708	-19.103
9147	2022	6	16	132.352	32.2021	39.3866	1.11284
9147	2022	6	17	132.217	32.4948	34.8792	-21.3998
9147	2022	6	18	132.304	32.5768	12.2454	42.0556
9147	2022	6	19	133.515	33.1436	129.595	60.658
9147	2022	6	20	133.651	33.1364	12.7521	93.5543
9147	2022	6	21	133.657	33.1213	1.75888	161.819
9147	2022	6	22	133.657	33.1213	0.0188519	-91.8427
9147	2022	6	23	133.82	33.0049	19.943	130.318
9147	2022	6	24	133.763	33.1067	12.4952	-25.346
9147	2022	6	25	133.774	33.2512	16.0616	3.76982
9147	2022	6	26	134.097	33.1584	31.8351	108.765
9147	2022	6	27	134.546	33.2029	42.1942	83.1701
9147	2022	6	28	134.768	33.279	22.3183	67.6999
9147	2022	6	29	135.512	33.3636	69.8894	82.0796
9147	2022	6	30	135.984	33.4308	44.5188	80.2403
9147	2022	7	1	136.19	33.2736	25.9202	132.217
9147	2022	7	2	136.867	33.1664	64.2241	100.478
9147	2022	7	3	137.156	33.0128	31.944	122.155
9147	2022	7	4	137.531	32.9088	36.8977	108.114
9147	2022	7	5	137.805	33.0471	29.8466	58.9975
9147	2022	7	6	138.097	33.2564	35.8326	49.5305
9147	2022	7	7	138.958	33.94	110.128	46.2562
9149	2021	10	25	141.47	36.72	NA	NA
9149	2021	10	26	141.603	37.3752	73.6688	9.21492
9149	2021	10	27	141.665	38.1393	84.9902	3.63364
9149	2021	10	28	141.664	37.926	23.6809	-179.863
9149	2021	10	29	141.671	37.4959	47.7384	179.204
9149	2021	10	30	141.539	37.1234	42.9697	-164.156
9149	2021	10	31	141.427	37.1021	10.2399	-103.32
9149	2021	11	1	141.354	37.2272	15.3291	-25.0806
9149	2021	11	2	141.603	37.2706	22.5558	77.5832
9149	2021	11	3	141.474	37.0898	23.0819	-150.323
9149	2021	11	4	141.544	36.9896	12.7498	150.75
9149	2021	11	5	141.441	37.0422	10.889	-57.5567
9149	2021	11	6	141.458	37.0388	1.58743	103.764
9149	2021	11	7	141.422	37.1827	16.3029	-11.4444
9149	2021	11	8	141.461	37.9481	85.0164	2.34133
9149	2021	11	9	141.774	38.4364	60.753	26.7528
9149	2021	11	10	141.895	38.621	23.0483	27.1822
9149	2021	11	11	142.091	38.8219	28.0384	37.2552
9149	2021	11	12	142.162	38.9949	20.184	17.8709
9149	2021	11	13	142.193	39.0193	3.79472	44.4878
9149	2021	11	14	142.462	38.8884	27.4682	121.863
9149	2021	11	15	142.571	37.7551	126.164	175.634
9149	2021	11	16	143.146	37.3413	68.4864	131.933
9149	2021	11	17	143.733	36.9614	67.0795	128.766
9149	2021	11	18	143.826	37.0028	9.43727	60.79
9149	2021	11	19	144.023	36.7612	32.0986	146.6
9149	2021	11	20	144.113	36.644	15.2705	148.401
9149	2021	11	21	144.1	37.0362	43.5396	-1.54262
9149	2021	11	22	144.335	37.7026	76.849	15.6681
9149	2021	11	23	144.641	37.0019	82.349	160.72
9149	2021	11	24	144.951	35.3821	181.898	171.064
9149	2021	11	25	145.492	34.565	103.19	151.294
9149	2021	11	26	145.805	34.0343	65.5517	153.824
9149	2021	11	27	146.345	33.8137	55.6381	115.939
9149	2021	11	28	146.782	33.641	44.7995	115.193
9149	2021	11	29	146.903	33.4103	27.9539	156.244
9149	2021	11	30	146.906	33.2818	14.2481	178.866
9149	2021	12	1	146.54	33.5034	41.9793	-54.0745
9149	2021	12	2	146.118	33.7979	50.9936	-50.0383
9149	2021	12	3	145.65	33.9304	45.7223	-71.1303
9149	2021	12	4	145.41	34.3624	52.7919	-24.7379
9149	2021	12	5	145.624	34.766	48.8803	23.5779
9149	2021	12	6	145.871	35.0323	37.2131	37.384
9149	2021	12	7	146.13	35.144	26.6211	62.1941
9149	2021	12	8	146.284	35.0152	20.0848	135.322
9149	2021	12	9	146.377	34.8766	17.5608	151.078
9149	2021	12	10	146.332	34.7015	19.865	-167.824
9149	2021	12	11	146.44	34.5894	15.9354	141.294
9149	2021	12	12	146.712	34.6279	25.2855	80.1801
9149	2021	12	13	146.933	34.566	21.4292	108.647
9149	2021	12	14	147.157	34.4003	27.5824	131.727
9149	2021	12	15	147.59	34.1274	50.0808	127.069
9149	2021	12	16	148.077	34.0421	45.8784	101.765
9149	2021	12	17	148.511	34.147	41.7728	73.697
9149	2021	12	18	149.104	34.2808	56.6297	74.6404
9149	2021	12	19	149.203	34.3965	15.6837	35.0987
9149	2021	12	20	149.56	34.4702	33.8472	75.9084
9149	2021	12	21	150.054	34.5198	45.7099	82.9529
9149	2021	12	22	150.442	34.5903	36.4991	77.5155
9149	2021	12	23	150.616	34.653	17.3527	66.3282
9149	2021	12	24	150.939	34.5284	32.7602	114.859
9149	2021	12	25	150.887	34.5242	4.87197	-95.4043
9149	2021	12	26	150.806	34.4085	14.8492	-149.85
9149	2021	12	27	150.64	34.1386	33.6033	-152.945
9149	2021	12	28	150.39	33.9711	29.5841	-128.841
9149	2021	12	29	150.253	33.9696	12.6821	-90.6959
9149	2021	12	30	150.258	33.8133	17.346	178.515
9149	2021	12	31	150.201	33.6921	14.4459	-158.427
9149	2022	1	1	150.233	33.6741	3.58733	123.957
9149	2022	1	2	150.211	33.7136	4.83355	-24.9749
9149	2022	1	3	150.378	33.6398	17.5006	117.836
9149	2022	1	4	150.569	33.6947	18.7512	70.9843
9149	2022	1	5	150.89	33.978	43.2424	43.2952
9149	2022	1	6	151.156	34.4098	53.8234	27.069
9149	2022	1	7	151.657	34.5757	49.5098	68.0445
9149	2022	1	8	152.235	34.5812	53.1114	89.1688
9149	2022	1	9	152.588	34.4279	36.5721	117.617
9149	2022	1	10	153.191	34.4519	55.4705	87.0817
9149	2022	1	11	153.854	34.8135	72.8705	56.4054
9149	2022	1	12	154.103	34.9307	26.1588	60.1451
9149	2022	1	13	153.9	35.1273	28.5759	-40.184
9149	2022	1	14	154.099	34.9153	29.6977	142.318
9149	2022	1	15	154.053	34.8988	4.5616	-113.608
9149	2022	1	16	154.085	34.8595	5.2313	146.42
9149	2022	1	17	153.986	34.8609	9.06703	-88.9889
9149	2022	1	18	154.149	34.7236	21.3474	135.485
9149	2022	1	19	154.258	34.6944	10.4665	107.983
9149	2022	1	20	154.726	34.7435	43.2562	82.6343
9149	2022	1	21	155.434	34.838	65.6	80.5977
9149	2022	1	22	155.931	34.6027	52.5117	119.676
9149	2022	1	23	156.464	34.2315	63.9654	129.915
9149	2022	1	24	156.824	33.8186	56.6288	143.883
9149	2022	1	25	157.252	33.6174	45.5223	119.226
9149	2022	1	26	157.569	33.5844	29.5733	97.0273
9149	2022	1	27	157.668	33.4663	16.0395	144.766
9149	2022	1	28	157.685	33.4017	7.32979	167.571
9149	2022	1	29	157.614	33.2063	22.6734	-162.916
9149	2022	1	30	157.59	33.275	7.93004	-16.1019
9149	2022	1	31	157.748	33.4668	25.862	34.6103
9149	2022	2	1	157.94	33.5293	19.1738	68.7509
9149	2022	2	2	157.984	33.4305	11.6821	159.657
9149	2022	2	3	157.85	33.4256	12.4464	-92.4858
9149	2022	2	4	157.483	33.1542	45.5784	-131.234
9149	2022	2	5	157.668	33.0383	21.5165	126.64
9149	2022	2	6	157.673	32.9006	15.2787	178.112
9149	2022	2	7	157.776	32.9197	9.83972	77.494
9149	2022	2	8	157.831	32.5161	45.0594	173.454
9149	2022	2	9	157.859	32.1656	38.956	176.093
9149	2022	2	10	157.934	31.7775	43.6118	170.608
9149	2022	2	11	157.877	31.6285	17.3819	-161.885
9149	2022	2	12	158.174	31.3942	38.361	132.553
9149	2022	2	13	158.513	31.3737	32.3032	93.9415
9149	2022	2	14	158.831	31.3586	30.3478	93.093
9149	2022	2	15	159.166	31.487	34.8696	65.8033
9149	2022	2	16	159.321	31.8048	38.1749	22.6015
9149	2022	2	17	159.226	31.9299	16.537	-32.9379
9149	2022	2	18	159.033	31.7869	24.157	-130.988
9149	2022	2	19	158.963	31.7851	6.64422	-91.7292
9149	2022	2	20	158.892	31.4709	35.4862	-169.006
9149	2022	2	21	158.65	30.6361	95.3969	-165.904
9149	2022	2	22	158.422	29.7499	100.668	-167.34
9149	2022	2	23	158.073	29.4483	47.4941	-134.651
9149	2022	2	24	158.089	29.4117	4.34835	159
9149	2022	2	25	157.861	29.3712	22.6125	-101.396
9149	2022	2	26	157.727	29.4627	16.5256	-52.0878
9149	2022	2	27	157.479	30.1831	83.3717	-16.6402
9149	2022	2	28	157.151	31.4385	142.678	-12.6251
9149	2022	3	1	156.779	32.0091	72.4071	-28.9964
9149	2022	3	2	156.014	31.7795	76.7399	-109.174
9149	2022	3	3	155.732	31.5451	37.2867	-134.126
9149	2022	3	4	155.529	31.3647	27.8055	-135.944
9149	2022	3	5	155.174	31.2996	34.55	-101.965
9149	2022	3	6	154.542	31.5476	66.0624	-65.2422
9149	2022	3	7	154.066	31.7994	53.1148	-58.1591
9149	2022	3	8	153.463	32.1946	71.8187	-52.2438
9149	2022	3	9	153.066	32.5885	57.5182	-40.474
9149	2022	3	10	152.458	32.6989	58.2908	-77.7082
9149	2022	3	11	151.803	32.7422	61.6121	-85.353
9149	2022	3	12	151.385	32.5667	43.7526	-116.303
9149	2022	3	13	150.92	32.3991	47.5069	-112.9
9149	2022	3	14	150.443	32.3626	45.1393	-95.0236
9149	2022	3	15	149.791	32.4017	61.4453	-85.7758
9149	2022	3	16	149.367	32.3061	41.2764	-104.768
9149	2022	3	17	149.108	32.098	33.6135	-133.283
9149	2022	3	18	149.08	32.274	19.687	-7.76116
9149	2022	3	19	148.765	32.4406	34.9131	-57.949
9149	2022	3	20	148.507	32.6607	34.3953	-44.723
9149	2022	3	21	148.195	32.998	47.4713	-37.9186
9149	2022	3	22	147.42	33.3033	79.8445	-64.7007
9149	2022	3	23	146.721	33.479	67.9306	-73.1347
9149	2022	3	24	146.363	33.4888	33.2718	-88.0394
9149	2022	3	25	145.489	33.3481	82.7471	-100.624
9149	2022	3	26	145.034	33.1542	47.5467	-116.77
9149	2022	3	27	144.641	32.93	44.3748	-123.975
9149	2022	3	28	144.282	32.6989	42.2307	-127.269
9149	2022	3	29	144.166	32.672	11.2648	-105.321
9149	2022	3	30	143.527	32.5647	61.1439	-101.054
9149	2022	3	31	143.216	32.7929	38.6711	-49.0389
9149	2022	4	1	142.776	33.0387	49.3445	-56.3414
9149	2022	4	2	142.737	33.0896	6.70213	-32.528
9149	2022	4	3	142.728	33.0669	2.65842	-161.231
9149	2022	4	4	142.843	32.9516	16.6998	139.973
9149	2022	4	5	142.821	32.6318	35.5217	-176.676
9149	2022	4	6	142.644	32.2207	48.543	-159.88
9149	2022	4	7	142.701	31.9542	30.0488	169.564
9149	2022	4	8	142.928	31.5269	52.0211	155.552
9149	2022	4	9	142.926	31.3002	25.1291	-179.584
9149	2022	4	10	142.958	31.0702	25.6813	173.31
9149	2022	4	11	143.376	30.8197	48.6948	124.658
9149	2022	4	12	144.311	30.89	89.711	84.7763
9149	2022	4	13	144.984	31.1239	69.3321	67.8604
9149	2022	4	14	145.381	31.2553	40.5231	68.8428
9149	2022	4	15	145.778	31.3525	39.3605	73.9955
9149	2022	4	16	146.359	31.1422	60.01	112.717
9149	2022	4	17	147.075	31.113	68.4056	92.5301
9149	2022	4	18	147.421	31.0413	33.9749	103.431
9149	2022	4	19	147.678	31.2309	32.2512	49.2632
9149	2022	4	20	147.477	31.304	20.7366	-66.9365
9149	2022	4	21	147.425	31.4489	16.8058	-17.0841
9149	2022	4	22	146.969	31.6024	46.5532	-68.4386
9149	2022	4	23	146.442	31.8042	54.7383	-65.7245
9149	2022	4	24	146.069	31.7647	35.67	-96.9533
9149	2022	4	25	145.665	31.9075	41.3637	-67.3949
9149	2022	4	26	145.621	32.0368	14.933	-16.1673
9149	2022	4	27	145.575	32.1661	14.9669	-16.7489
9149	2022	4	28	145.583	32.2002	3.85751	11.3728
9149	2022	4	29	145.291	31.9698	37.606	-132.706
9149	2022	4	30	145.033	31.9877	24.4804	-85.2741
9149	2022	5	1	145.268	31.7205	37.0956	142.967
9149	2022	5	2	145.547	30.1049	181.077	171.475
9149	2022	5	3	145.013	29.8067	61.2527	-122.526
9149	2022	5	4	144.314	29.4444	78.6721	-120.526
9149	2022	5	5	143.518	29.1401	84.358	-113.369
9149	2022	5	6	142.979	29.4156	60.6526	-59.6435
9149	2022	5	7	142.566	29.5198	41.6566	-73.8002
9149	2022	5	8	142.285	29.5594	27.625	-80.8012
9149	2022	5	9	142.113	29.6437	19.1191	-60.6836
9149	2022	5	10	141.682	30.0167	58.6874	-45.0973
9149	2022	5	11	140.364	30.7848	152.637	-55.7615
9149	2022	5	12	138.173	31.647	229.547	-64.8245
9149	2022	5	13	138.552	33.5855	217.884	9.28472
9149	2022	5	14	138.884	34.0141	56.5954	32.7553
9149	2022	5	15	139.47	34.3627	66.4489	54.2559
9149	2022	5	16	140.064	34.4917	56.4638	75.1525
9149	2022	5	17	140.503	34.3659	42.6719	108.963
9149	2022	5	18	140.467	34.2109	17.4913	-169.281
9149	2022	5	19	139.989	34.0097	49.4484	-116.697
9149	2022	5	20	140.189	33.7306	36.06	149.108
9149	2022	5	21	140.417	33.183	64.3407	160.665
9149	2022	5	22	140.334	32.7147	52.5167	-171.439
9149	2022	5	23	139.7	32.249	78.8218	-130.758
9149	2022	5	24	139.311	31.7893	62.8505	-144.095
9149	2022	5	25	138.869	31.3439	64.8397	-139.498
9149	2022	5	26	138.328	30.7699	81.9082	-140.843
9149	2022	5	27	138.089	30.2122	65.9487	-159.582
9149	2022	5	28	138.287	29.6615	63.958	162.593
9149	2022	5	29	138.866	29.3367	66.6511	122.551
9149	2022	5	30	139.29	29.0597	51.4828	126.515
9149	2022	5	31	139.683	29.004	38.7176	99.0765
9149	2022	6	1	139.751	29.0799	10.6939	38.0513
9149	2022	6	2	140.016	29.1912	28.6389	64.4395
9149	2022	6	3	139.93	29.1572	9.16057	-114.257
9149	2022	6	4	139.773	29.077	17.6793	-120.13
9149	2022	6	5	139.642	28.9924	15.8556	-126.246
9149	2022	6	6	139.526	29.0478	12.8992	-61.5027
9149	2022	6	7	139.461	29.0741	6.91329	-65.0836
9149	2022	6	8	139.205	29.1642	26.8825	-68.1428
9149	2022	6	9	139.072	29.1458	13.0477	-98.9512
9149	2022	6	10	138.978	29.3194	21.3073	-25.4072
9149	2022	6	11	138.987	29.6914	41.2442	1.18384
9149	2022	6	12	138.918	30.1597	52.3406	-7.34116
9149	2022	6	13	138.638	30.4649	43.2217	-38.3968
9149	2022	6	14	138.853	30.8476	47.154	25.8383
9149	2022	6	15	139.348	31.4498	81.7898	35.1514
9149	2022	6	16	139.495	32.1411	77.9046	10.253
9149	2022	6	17	139.618	32.8021	74.2048	8.90913
9149	2022	6	18	139.589	33.1235	35.7431	-4.33121
9149	2022	6	19	139.589	33.4496	36.1697	-0.0371498
9149	2022	6	20	139.711	33.8077	41.2985	15.8435
9149	2022	6	21	139.97	34.173	47.0487	30.487
9149	2022	6	22	140.053	34.507	37.8413	11.6852
9149	2022	6	23	140.216	34.5304	15.2182	80.1159
9149	2022	6	24	140.29	34.5873	9.25956	47.0214
9149	2022	6	25	140.538	34.4931	25.0168	114.612
9149	2022	6	26	140.61	34.515	7.05515	69.868
9149	2022	6	27	140.696	34.6041	12.6701	38.6873
9149	2022	6	28	140.856	34.7599	22.6285	40.163
9149	2022	6	29	140.992	34.9503	24.5553	30.6045
9149	2022	6	30	140.272	34.8667	66.4739	-97.8191
9149	2022	7	1	140.173	34.7601	14.9195	-142.387
9149	2022	7	2	140.275	34.8013	10.4077	63.9316
9149	2022	7	3	140.493	34.8997	22.7414	61.2664
9149	2022	7	4	140.249	34.653	35.2986	-140.75
9149	2022	7	5	140.201	34.4931	18.2805	-165.93
9149	2022	7	6	140.09	34.2743	26.3555	-157.065
9149	2022	7	7	139.715	33.9694	48.3641	-134.265
9149	2022	7	8	139.396	33.5149	58.4143	-149.56
9149	2022	7	9	139.121	33.0324	59.3555	-154.287
9149	2022	7	10	139.037	33.0396	7.86914	-84.2191
9149	2022	7	11	138.979	33.0083	6.42667	-122.605
9149	2022	7	12	138.817	33.0377	15.5013	-77.8058
9149	2022	7	13	138.641	33.2359	27.397	-36.6317
9149	2022	7	14	139.285	34.52	154.385	22.5115
9222	2021	11	4	141.32	36.85	NA	NA
9222	2021	11	5	141.337	36.8701	2.69566	34.1616
9222	2021	11	6	141.34	36.9904	13.3568	1.00245
9222	2021	11	7	141.622	37.1595	31.3479	53.1555
9222	2021	11	8	141.577	37.3653	23.1864	-9.94553
9222	2021	11	9	141.502	37.4403	10.6506	-38.5437
9222	2021	11	10	141.419	37.2935	17.846	-155.852
9222	2021	11	11	141.427	36.9719	35.7046	178.887
9222	2021	11	12	141.348	36.5939	42.531	-170.417
9222	2021	11	13	141.371	35.9357	73.0748	178.36
9222	2021	11	14	141.354	35.485	50.0234	-178.158
9222	2021	11	15	141.202	35.0863	46.3313	-162.648
9222	2021	11	16	140.971	34.7828	39.74	-147.853
9222	2021	11	17	140.895	34.6354	17.7743	-156.915
9222	2021	11	18	140.887	34.565	7.83999	-174.785
9222	2021	11	19	140.862	34.5097	6.56438	-159.216
9222	2021	11	20	140.83	34.5829	8.62786	-19.6844
9222	2021	11	21	140.78	34.6756	11.2616	-24.0554
9222	2021	11	22	140.728	34.7925	13.8212	-20.2606
9222	2021	11	23	140.746	34.8942	11.4132	8.50168
9222	2021	11	24	140.656	34.9216	8.7858	-69.7684
9222	2021	11	25	140.86	35.3407	50.0739	21.73
9222	2021	11	26	141.161	35.8606	63.7916	25.1789
9222	2021	11	27	140.369	34.9843	120.895	-143.304
9222	2021	11	28	139.763	35.0404	55.6943	-83.4111
9222	2021	11	29	139.723	34.7991	27.0252	-172.156
9222	2021	11	30	139.693	34.5583	26.8431	-174.239
9222	2021	12	1	139.615	34.4381	15.1483	-151.661
9222	2021	12	2	139.467	34.6251	24.7806	-33.1562
9222	2021	12	3	139.478	34.6961	7.95189	7.31012
9222	2021	12	4	139.49	34.6711	2.96739	159.619
9222	2021	12	5	139.519	34.6978	4.02437	42.6494
9222	2021	12	6	139.446	34.777	11.0897	-37.5326
9222	2021	12	7	139.421	34.8014	3.48833	-39.212
9222	2021	12	8	139.461	34.7031	11.4836	161.704
9222	2021	12	9	139.405	34.6244	10.1263	-149.545
[truncated: 771 more rows]

## Sheet: Water temperature experienced
day	month	temp	group
7	11	24.6466	Residence group
5	11	24.5371	Residence group
15	11	24.4524	Residence group
14	11	24.447	Residence group
1	11	24.4088	Residence group
4	11	24.3501	Residence group
3	11	24.3486	Residence group
2	11	24.2859	Residence group
21	11	24.2141	Residence group
16	11	24.1972	Residence group
12	11	24.1208	Residence group
7	11	24.0746	Residence group
6	11	24.0219	Residence group
22	11	24.0012	Residence group
18	11	23.9936	Residence group
20	11	23.9847	Residence group
8	11	23.9673	Residence group
7	11	23.9643	Residence group
10	11	23.9502	Residence group
8	11	23.9241	Residence group
19	11	23.9191	Residence group
9	11	23.9168	Residence group
23	11	23.883	Residence group
11	11	23.8752	Residence group
25	11	23.8712	Residence group
24	11	23.8695	Residence group
9	11	23.8482	Residence group
4	11	23.8336	Residence group
9	11	23.8027	Residence group
17	11	23.7958	Residence group
6	11	23.7927	Residence group
26	11	23.7884	Residence group
8	11	23.7592	Residence group
6	11	23.6978	Residence group
18	11	23.6958	Residence group
21	11	23.6956	Residence group
19	11	23.6741	Residence group
1	11	23.666	Residence group
20	11	23.6529	Residence group
13	11	23.6414	Residence group
10	11	23.6245	Residence group
27	11	23.619	Residence group
12	11	23.6045	Residence group
28	10	23.5883	Residence group
2	11	23.5538	Residence group
14	11	23.3963	Residence group
11	11	23.3912	Residence group
16	11	23.3459	Residence group
12	11	23.3279	Residence group
29	11	23.3143	Residence group
28	11	23.2999	Residence group
11	11	23.2771	Residence group
29	10	23.2468	Residence group
3	11	23.2407	Residence group
28	10	23.2402	Residence group
29	11	23.233	Residence group
27	10	23.204	Residence group
14	11	23.1967	Residence group
17	11	23.1898	Residence group
4	12	23.119	Residence group
8	11	23.0827	Residence group
4	11	23.0813	Residence group
18	11	23.061	Residence group
21	11	23.0348	Residence group
20	11	23.0233	Residence group
15	11	23.0044	Residence group
30	10	23.0026	Residence group
10	11	22.9835	Residence group
31	10	22.9386	Residence group
15	11	22.9173	Residence group
5	12	22.908	Residence group
24	11	22.9022	Residence group
17	11	22.8915	Residence group
15	11	22.8901	Residence group
13	11	22.866	Residence group
16	11	22.835	Residence group
20	11	22.8168	Residence group
25	11	22.8139	Residence group
22	11	22.7833	Residence group
21	11	22.7761	Residence group
17	11	22.7736	Residence group
13	11	22.7709	Residence group
14	11	22.761	Residence group
15	11	22.7148	Residence group
3	11	22.6978	Residence group
23	11	22.6975	Residence group
16	11	22.693	Residence group
30	11	22.6852	Residence group
16	11	22.6843	Residence group
16	11	22.65	Residence group
23	11	22.6379	Residence group
13	11	22.6337	Residence group
18	11	22.6253	Residence group
18	11	22.6176	Residence group
14	11	22.6174	Residence group
26	11	22.6146	Residence group
23	11	22.511	Residence group
22	11	22.5083	Residence group
5	10	22.5074	Residence group
12	11	22.4907	Residence group
24	11	22.4876	Residence group
24	11	22.4789	Residence group
19	11	22.4778	Residence group
19	11	22.4776	Residence group
3	12	22.4656	Residence group
24	11	22.4562	Residence group
17	11	22.4206	Residence group
27	11	22.4199	Residence group
1	12	22.3998	Residence group
19	11	22.353	Residence group
18	11	22.3526	Residence group
17	11	22.3496	Residence group
7	12	22.3177	Residence group
2	12	22.3107	Residence group
7	11	22.3016	Residence group
13	11	22.2798	Residence group
18	11	22.2721	Residence group
26	11	22.2287	Residence group
8	12	22.2259	Residence group
5	12	22.2249	Residence group
18	12	22.2164	Residence group
28	11	22.2157	Residence group
22	11	22.1867	Residence group
26	3	22.1801	Residence group
6	12	22.1661	Residence group
30	11	22.1395	Residence group
12	11	22.1146	Residence group
15	11	22.0956	Residence group
5	11	22.0915	Residence group
24	3	22.0852	Residence group
6	10	22.0794	Residence group
3	11	22.0692	Residence group
11	11	22.0612	Residence group
31	10	22.0332	Residence group
31	3	22.0275	Residence group
19	11	22.0173	Residence group
27	3	21.9928	Residence group
8	10	21.9555	Residence group
31	3	21.9419	Residence group
17	3	21.9368	Residence group
20	11	21.9287	Residence group
22	3	21.928	Residence group
7	12	21.9275	Residence group
15	11	21.9192	Residence group
21	11	21.9098	Residence group
12	12	21.899	Residence group
5	11	21.8954	Residence group
25	11	21.8821	Residence group
30	10	21.8774	Residence group
4	12	21.8638	Residence group
29	3	21.8595	Residence group
25	11	21.8585	Residence group
29	10	21.8539	Residence group
20	11	21.8359	Residence group
26	11	21.8356	Residence group
27	11	21.8354	Residence group
1	4	20.0251	Residence group
2	4	19.243	Residence group
3	4	18.7516	Residence group
4	4	17.4109	Residence group
5	4	17.6099	Residence group
6	4	18.0328	Residence group
23	3	21.828	Residence group
14	12	21.8267	Residence group
30	11	21.81	Residence group
28	3	21.7926	Residence group
1	11	21.7914	Residence group
21	3	21.7715	Residence group
26	10	21.7698	Residence group
30	10	21.7665	Residence group
29	11	21.7664	Residence group
27	11	21.7574	Residence group
26	11	21.7558	Residence group
20	11	21.752	Residence group
10	10	21.7388	Residence group
30	11	21.7366	Residence group
9	10	21.736	Residence group
28	11	21.7259	Residence group
24	11	21.7229	Residence group
9	12	21.7219	Residence group
22	11	21.7177	Residence group
13	11	21.7123	Residence group
6	12	21.7095	Residence group
8	12	21.7002	Residence group
16	11	21.6992	Residence group
30	11	21.6905	Residence group
24	11	21.6792	Residence group
25	3	21.6776	Residence group
28	11	21.6773	Residence group
10	12	21.6761	Residence group
25	11	21.6748	Residence group
16	10	21.6691	Residence group
25	11	21.668	Residence group
17	12	21.6472	Residence group
26	11	21.6406	Residence group
19	11	21.637	Residence group
31	3	21.6363	Residence group
28	11	21.6302	Residence group
29	11	21.6239	Residence group
10	10	21.612	Residence group
26	11	21.606	Residence group
28	11	21.6054	Residence group
1	12	21.6041	Residence group
27	11	21.5987	Residence group
9	12	21.5943	Residence group
10	11	21.591	Residence group
2	11	21.5755	Residence group
16	11	21.5696	Residence group
5	11	21.569	Residence group
3	11	21.5676	Residence group
29	11	21.5583	Residence group
9	11	21.5507	Residence group
17	3	21.5446	Residence group
30	3	21.5441	Residence group
7	10	21.5415	Residence group
12	10	21.5413	Residence group
26	3	21.5384	Residence group
17	10	21.5328	Residence group
1	12	21.5312	Residence group
21	11	21.5198	Residence group
11	11	21.5178	Residence group
30	11	21.5176	Residence group
16	12	21.4892	Residence group
16	10	21.4886	Residence group
9	10	21.4744	Residence group
29	11	21.4622	Residence group
11	12	21.461	Residence group
27	11	21.4581	Residence group
24	3	21.4571	Residence group
3	12	21.4491	Residence group
30	3	21.4475	Residence group
21	3	21.4381	Residence group
23	11	21.4369	Residence group
2	12	21.4361	Residence group
30	11	21.433	Residence group
17	11	21.4315	Residence group
29	11	21.4138	Residence group
13	12	21.4044	Residence group
9	12	21.4013	Residence group
8	12	21.3647	Residence group
12	11	21.36	Residence group
27	11	21.3521	Residence group
23	11	21.3427	Residence group
1	12	21.3353	Residence group
6	11	21.334	Residence group
14	11	21.3211	Residence group
6	12	21.3211	Residence group
4	11	21.3156	Residence group
4	12	21.301	Residence group
2	12	21.2987	Residence group
5	12	21.2851	Residence group
23	3	21.2825	Residence group
5	12	21.2786	Residence group
1	12	21.2769	Residence group
15	10	21.2723	Residence group
11	10	21.2703	Residence group
20	11	21.2664	Residence group
6	11	21.2558	Residence group
18	3	21.2523	Residence group
2	12	21.2497	Residence group
21	11	21.2469	Residence group
2	12	21.246	Residence group
25	1	21.2447	Residence group
31	10	21.2369	Residence group
9	11	21.2344	Residence group
17	10	21.2329	Residence group
6	12	21.222	Residence group
19	3	21.2192	Residence group
27	11	21.2177	Residence group
25	11	21.2157	Residence group
10	11	21.2107	Residence group
10	12	21.1972	Residence group
9	12	21.1855	Residence group
31	10	21.1846	Residence group
15	12	21.1834	Residence group
19	11	21.1789	Residence group
6	11	21.1709	Residence group
11	12	21.1691	Residence group
4	12	21.161	Residence group
30	11	21.1592	Residence group
9	10	21.1351	Residence group
30	10	21.1323	Residence group
20	3	21.1261	Residence group
25	3	21.1247	Residence group
6	12	21.1215	Residence group
1	11	21.1166	Residence group
30	3	21.1143	Residence group
18	3	21.1122	Residence group
24	11	21.1121	Residence group
22	3	21.11	Residence group
30	11	21.1095	Residence group
3	12	21.1087	Residence group
11	10	21.1034	Residence group
12	12	21.0973	Residence group
5	11	21.087	Residence group
31	10	21.0826	Residence group
3	12	21.0752	Residence group
27	11	21.0695	Residence group
6	12	21.0659	Residence group
4	11	21.0582	Residence group
7	12	21.0457	Residence group
29	10	21.04	Residence group
15	10	21.0393	Residence group
22	11	21.0374	Residence group
26	11	21.0356	Residence group
21	3	21.0294	Residence group
5	12	21.0148	Residence group
8	12	21.014	Residence group
1	12	21.0118	Residence group
3	12	21.0083	Residence group
30	10	21.0068	Residence group
2	12	20.9977	Residence group
7	12	20.993	Residence group
31	10	20.991	Residence group
3	12	20.9891	Residence group
17	3	20.983	Residence group
29	11	20.9783	Residence group
13	12	20.972	Residence group
1	4	18.5702	Residence group
2	4	18.2744	Residence group
3	4	18.1386	Residence group
4	4	17.8344	Residence group
5	4	17.5841	Residence group
6	4	17.6867	Residence group
7	4	17.5837	Residence group
8	4	17.1252	Residence group
9	4	18.7072	Residence group
10	4	18.4712	Residence group
11	4	18.4737	Residence group
12	4	18.4873	Residence group
13	4	20.0597	Residence group
14	4	20.7571	Residence group
15	4	20.18	Residence group
16	4	18.6642	Residence group
17	4	18.6911	Residence group
18	4	18.7301	Residence group
19	4	18.8006	Residence group
20	4	19.4875	Residence group
21	4	20.0181	Residence group
22	4	19.9935	Residence group
23	4	20.2488	Residence group
24	4	20.6978	Residence group
25	4	21.1695	Residence group
26	4	21.3954	Residence group
27	4	22.2885	Residence group
28	4	23.928	Residence group
29	4	24.5074	Residence group
30	4	25.9732	Residence group
1	5	25.8305	Residence group
2	5	24.5613	Residence group
3	5	21.7494	Residence group
4	5	23.965	Residence group
5	5	22.44	Residence group
6	5	19.6528	Residence group
7	5	19.2672	Residence group
8	5	19.8151	Residence group
9	5	19.4589	Residence group
10	5	20.2715	Residence group
11	5	20.1029	Residence group
12	5	19.2245	Residence group
13	5	19.3254	Residence group
14	5	20.3858	Residence group
15	5	20.7455	Residence group
16	5	20.6826	Residence group
17	5	20.7723	Residence group
5	12	20.9639	Residence group
29	11	20.9579	Residence group
29	10	20.9555	Residence group
23	11	20.9555	Residence group
30	11	20.9546	Residence group
3	11	20.9484	Residence group
2	11	20.9462	Residence group
15	12	20.9379	Residence group
26	3	20.9372	Residence group
28	11	20.9361	Residence group
8	12	20.9314	Residence group
24	11	20.9166	Residence group
12	12	20.9152	Residence group
12	10	20.9135	Residence group
10	12	20.9118	Residence group
16	3	20.9106	Residence group
1	11	20.9053	Residence group
6	11	20.904	Residence group
7	11	20.899	Residence group
27	11	20.8979	Residence group
17	12	20.8967	Residence group
1	11	20.8931	Residence group
3	12	20.8878	Residence group
11	3	20.8876	Residence group
22	11	20.8826	Residence group
14	12	20.8819	Residence group
9	10	20.8787	Residence group
1	12	20.875	Residence group
30	10	20.8724	Residence group
2	11	20.8722	Residence group
22	11	20.8582	Residence group
16	3	20.8445	Residence group
27	3	20.8415	Residence group
23	3	20.8406	Residence group
1	12	20.8377	Residence group
30	3	20.8248	Residence group
10	12	20.8242	Residence group
28	11	20.8118	Residence group
29	3	20.8082	Residence group
11	10	20.8069	Residence group
17	12	20.7989	Residence group
2	12	20.7823	Residence group
28	3	20.7805	Residence group
20	3	20.7784	Residence group
25	3	20.7675	Residence group
6	3	20.7646	Residence group
16	12	20.7594	Residence group
2	12	20.7585	Residence group
5	11	20.7548	Residence group
1	11	20.7508	Residence group
13	11	20.7485	Residence group
12	3	20.745	Residence group
10	12	20.7443	Residence group
6	11	20.7362	Residence group
18	10	20.7342	Residence group
12	10	20.734	Residence group
19	3	20.7315	Residence group
4	12	20.7299	Residence group
5	12	20.7169	Residence group
4	11	20.7155	Residence group
28	11	20.7148	Residence group
4	12	20.7087	Residence group
11	12	20.7072	Residence group
10	12	20.7051	Residence group
9	12	20.6909	Residence group
16	12	20.6873	Residence group
12	10	20.6821	Residence group
7	3	20.6805	Residence group
11	12	20.6746	Residence group
4	12	20.6696	Residence group
1	11	20.6685	Residence group
1	12	20.6596	Residence group
23	11	20.6525	Residence group
28	10	20.6497	Residence group
10	12	20.6458	Residence group
10	10	20.6426	Residence group
11	11	20.6404	Residence group
10	10	20.636	Residence group
30	10	20.6292	Residence group
18	3	20.6239	Residence group
25	3	20.6183	Residence group
22	3	20.6162	Residence group
12	11	20.6157	Residence group
5	11	20.6133	Residence group
21	10	20.613	Residence group
31	3	20.612	Residence group
19	12	20.5823	Residence group
28	11	20.5761	Residence group
2	11	20.5756	Residence group
9	3	20.575	Residence group
19	10	20.5735	Residence group
2	11	20.5728	Residence group
6	12	20.5726	Residence group
31	12	20.5714	Residence group
28	12	20.5705	Residence group
29	12	20.5693	Residence group
11	12	20.5678	Residence group
18	12	20.5667	Residence group
25	10	20.5662	Residence group
19	12	20.5624	Residence group
4	3	20.5616	Residence group
7	12	20.5596	Residence group
22	11	20.5523	Residence group
5	12	20.5517	Residence group
7	1	20.5503	Residence group
8	11	20.5477	Residence group
19	3	20.5474	Residence group
6	11	20.5465	Residence group
25	11	20.5444	Residence group
16	3	20.5442	Residence group
16	12	20.5402	Residence group
9	3	20.5272	Residence group
11	12	20.5232	Residence group
30	12	20.5157	Residence group
7	11	20.5094	Residence group
18	3	20.5057	Residence group
20	12	20.5049	Residence group
26	12	20.502	Residence group
18	10	20.5018	Residence group
20	3	20.4987	Residence group
2	1	20.4934	Residence group
9	3	20.4913	Residence group
31	10	20.4904	Residence group
11	12	20.4895	Residence group
7	3	20.4878	Residence group
22	12	20.4754	Residence group
8	12	20.4685	Residence group
29	10	20.4677	Residence group
23	12	20.4663	Residence group
31	3	20.4661	Residence group
19	10	20.4626	Residence group
27	10	20.4569	Residence group
5	3	20.4557	Residence group
21	12	20.4535	Residence group
24	1	20.4367	Residence group
7	12	20.4348	Residence group
27	10	20.4302	Residence group
7	11	20.4301	Residence group
7	11	20.4264	Residence group
15	10	20.4215	Residence group
27	12	20.4153	Residence group
25	12	20.4132	Residence group
11	12	20.4114	Residence group
14	12	20.4102	Residence group
8	12	20.4102	Residence group
10	3	20.4072	Residence group
1	4	19.646	Residence group
2	4	19.2468	Residence group
3	4	18.6529	Residence group
4	4	18.4759	Residence group
5	4	19.7126	Residence group
6	4	20.5642	Residence group
7	4	18.7238	Residence group
8	4	20.0379	Residence group
9	4	20.0738	Residence group
10	4	19.568	Residence group
11	4	20.7492	Residence group
12	4	21.047	Residence group
13	4	20.5868	Residence group
14	4	20.298	Residence group
15	4	20.2646	Residence group
16	4	19.6203	Residence group
17	4	20.3698	Residence group
18	4	21.4501	Residence group
19	4	19.4913	Residence group
20	4	19.524	Residence group
21	4	19.8401	Residence group
22	4	20.0189	Residence group
23	4	20.0225	Residence group
24	4	19.7193	Residence group
25	4	19.5618	Residence group
26	4	20.5849	Residence group
27	4	20.8983	Residence group
28	4	21.5595	Residence group
29	4	19.9989	Residence group
30	4	20.0004	Residence group
1	5	19.2616	Residence group
2	5	19.6859	Residence group
3	5	20.0418	Residence group
4	5	19.478	Residence group
5	5	19.7646	Residence group
6	5	19.9627	Residence group
7	5	20.1649	Residence group
8	5	19.9538	Residence group
9	5	19.999	Residence group
10	5	19.9288	Residence group
11	5	19.776	Residence group
12	5	20.73	Residence group
13	5	22.1345	Residence group
14	5	20.916	Residence group
15	5	21.8692	Residence group
16	5	21.936	Residence group
17	5	21.7521	Residence group
18	5	22.9054	Residence group
19	5	23.3162	Residence group
20	5	24.1413	Residence group
21	5	23.4007	Residence group
24	10	20.4019	Residence group
8	11	20.3989	Residence group
1	1	20.3955	Residence group
8	3	20.3941	Residence group
12	12	20.386	Residence group
22	1	20.3835	Residence group
26	10	20.3783	Residence group
17	12	20.3724	Residence group
24	12	20.367	Residence group
24	2	20.3523	Residence group
30	3	20.3518	Residence group
13	12	20.3507	Residence group
13	12	20.35	Residence group
13	12	20.3482	Residence group
24	3	20.3469	Residence group
8	12	20.3449	Residence group
29	10	20.3416	Residence group
15	3	20.3416	Residence group
29	11	20.3349	Residence group
18	11	20.3316	Residence group
10	3	20.3311	Residence group
5	3	20.3309	Residence group
8	3	20.3298	Residence group
6	12	20.3295	Residence group
27	10	20.3293	Residence group
4	12	20.3212	Residence group
6	3	20.3205	Residence group
14	12	20.3166	Residence group
19	12	20.3142	Residence group
6	1	20.3086	Residence group
14	10	20.3085	Residence group
10	12	20.3042	Residence group
9	12	20.3016	Residence group
7	11	20.2982	Residence group
14	10	20.2934	Residence group
26	10	20.2889	Residence group
10	1	20.279	Residence group
20	11	20.2751	Residence group
7	12	20.2672	Residence group
28	3	20.2656	Residence group
8	12	20.2645	Residence group
11	11	20.2617	Residence group
22	3	20.2599	Residence group
15	12	20.2595	Residence group
11	12	20.2572	Residence group
28	10	20.2522	Residence group
17	12	20.2473	Residence group
28	10	20.2447	Residence group
11	3	20.2407	Residence group
17	11	20.2371	Residence group
9	12	20.2366	Residence group
31	10	20.2295	Residence group
3	12	20.2274	Residence group
2	11	20.2272	Residence group
4	12	20.2252	Residence group
10	12	20.2236	Residence group
26	3	20.2222	Residence group
3	3	20.1999	Residence group
17	3	20.1874	Residence group
22	12	20.1854	Residence group
15	12	20.1826	Residence group
16	12	20.182	Residence group
9	12	20.1798	Residence group
5	2	20.1736	Residence group
19	3	20.1726	Residence group
6	2	20.1675	Residence group
4	3	20.1674	Residence group
7	12	20.1648	Residence group
6	12	20.1646	Residence group
14	3	20.1629	Residence group
24	2	20.1605	Residence group
21	11	20.1584	Residence group
28	2	20.1505	Residence group
14	12	20.15	Residence group
2	3	20.1435	Residence group
22	10	20.1414	Residence group
21	12	20.1397	Residence group
15	12	20.1373	Residence group
15	1	20.1345	Residence group
25	3	20.1333	Residence group
10	12	20.1298	Residence group
9	1	20.1294	Residence group
29	3	20.1293	Residence group
4	12	20.1245	Residence group
15	12	20.1211	Residence group
13	12	20.1149	Residence group
20	12	20.1089	Residence group
11	3	20.1084	Residence group
27	3	20.1034	Residence group
13	3	20.1029	Residence group
20	12	20.1012	Residence group
18	12	20.1009	Residence group
25	1	20.0979	Residence group
29	10	20.0942	Residence group
21	12	20.0929	Residence group
17	12	20.0925	Residence group
12	12	20.0921	Residence group
16	12	20.0869	Residence group
9	12	20.0755	Residence group
23	2	20.0754	Residence group
25	11	20.073	Residence group
27	10	20.0716	Residence group
1	3	20.0711	Residence group
6	12	20.0672	Residence group
24	1	20.0636	Residence group
12	12	20.0607	Residence group
13	10	20.0604	Residence group
22	10	20.06	Residence group
12	3	20.0595	Residence group
19	10	20.0544	Residence group
16	12	20.053	Residence group
20	10	20.0494	Residence group
14	12	20.0483	Residence group
7	12	20.0465	Residence group
24	10	20.0368	Residence group
25	10	20.034	Residence group
29	3	20.0331	Residence group
15	12	20.0328	Residence group
8	12	20.0298	Residence group
25	10	20.0288	Residence group
5	11	20.0227	Residence group
3	12	20.0106	Residence group
13	3	20.0102	Residence group
18	11	20.0101	Residence group
8	3	20.0081	Residence group
6	12	20.003	Residence group
11	10	20.002	Residence group
8	11	20.0019	Residence group
14	12	20.0009	Residence group
11	12	19.9997	Residence group
5	12	19.9974	Residence group
13	12	19.996	Residence group
16	12	19.9952	Residence group
10	11	19.981	Residence group
27	3	19.9738	Residence group
29	1	19.9724	Residence group
7	12	19.9697	Residence group
5	3	19.9662	Residence group
22	12	19.9646	Residence group
25	11	19.9612	Residence group
30	3	19.9578	Residence group
25	12	19.9575	Residence group
1	11	19.9526	Residence group
21	12	19.9457	Residence group
18	10	19.9413	Residence group
10	12	19.9374	Residence group
18	11	19.9368	Residence group
1	4	21.4874	Residence group
2	4	19.7747	Residence group
3	4	18.4251	Residence group
4	4	19.3279	Residence group
5	4	20.0814	Residence group
6	4	21.0359	Residence group
7	4	21.0738	Residence group
8	4	21.5466	Residence group
9	4	22.5745	Residence group
10	4	21.042	Residence group
11	4	20.5932	Residence group
12	4	21.3174	Residence group
13	4	22.5689	Residence group
14	4	20.8906	Residence group
15	4	20.3472	Residence group
16	4	19.3864	Residence group
17	4	20.0573	Residence group
18	4	20.2803	Residence group
19	4	20.4162	Residence group
20	4	21.31	Residence group
21	4	20.8016	Residence group
22	4	20.8965	Residence group
23	4	21.9537	Residence group
24	4	20.8635	Residence group
25	4	20.9001	Residence group
26	4	21.8577	Residence group
27	4	22.6934	Residence group
28	4	22.0453	Residence group
29	4	21.9319	Residence group
30	4	21.5421	Residence group
1	5	20.5447	Residence group
2	5	20.6224	Residence group
3	5	19.6645	Residence group
4	5	19.6594	Residence group
5	5	19.6362	Residence group
6	5	19.0402	Residence group
7	5	19.6685	Residence group
8	5	19.4218	Residence group
9	5	19.5447	Residence group
10	5	19.7515	Residence group
11	5	22.0158	Residence group
12	5	22.7465	Residence group
13	5	22.1077	Residence group
14	5	22.462	Residence group
15	5	21.6728	Residence group
16	5	20.7839	Residence group
17	5	23.5253	Residence group
18	5	22.1031	Residence group
19	5	21.5177	Residence group
20	5	21.5091	Residence group
21	5	23.0177	Residence group
22	5	20.4025	Residence group
23	5	20.4068	Residence group
24	5	20.5756	Residence group
25	5	20.5714	Residence group
26	5	20.7509	Residence group
27	5	20.984	Residence group
28	5	21.8605	Residence group
29	5	23.6954	Residence group
30	5	23.1159	Residence group
31	5	23.3626	Residence group
1	6	22.8781	Residence group
2	6	23.2547	Residence group
3	6	22.9845	Residence group
4	6	23.1166	Residence group
5	6	23.0455	Residence group
6	6	23.2466	Residence group
16	3	19.9363	Residence group
24	12	19.9356	Residence group
21	3	19.9323	Residence group
19	11	19.93	Residence group
1	1	19.9288	Residence group
26	11	19.9277	Residence group
15	3	19.9216	Residence group
14	1	19.9198	Residence group
22	2	19.9196	Residence group
31	3	19.9143	Residence group
24	3	19.914	Residence group
8	1	19.9112	Residence group
23	1	19.9081	Residence group
17	12	19.9034	Residence group
23	10	19.9019	Residence group
18	12	19.9003	Residence group
21	10	19.899	Residence group
12	12	19.8919	Residence group
12	12	19.8911	Residence group
25	11	19.8902	Residence group
16	12	19.887	Residence group
21	12	19.8841	Residence group
14	12	19.8803	Residence group
29	3	19.8779	Residence group
12	3	19.8715	Residence group
6	11	19.8666	Residence group
17	3	19.8618	Residence group
26	10	19.8615	Residence group
2	1	19.86	Residence group
2	11	19.8593	Residence group
26	1	19.8571	Residence group
17	1	19.857	Residence group
28	10	19.8468	Residence group
22	2	19.8461	Residence group
9	3	19.8412	Residence group
4	3	19.8347	Residence group
3	1	19.8333	Residence group
30	1	19.8304	Residence group
13	1	19.8286	Residence group
29	1	19.8278	Residence group
8	12	19.8148	Residence group
10	1	19.8131	Residence group
11	11	19.8108	Residence group
30	1	19.8107	Residence group
11	12	19.8106	Residence group
20	12	19.8049	Residence group
20	10	19.8035	Residence group
15	2	19.8002	Residence group
13	10	19.7996	Residence group
19	3	19.7995	Residence group
21	11	19.7969	Residence group
22	12	19.7948	Residence group
4	1	19.7925	Residence group
5	12	19.7859	Residence group
28	3	19.7814	Residence group
29	10	19.7788	Residence group
12	12	19.7772	Residence group
19	1	19.7762	Residence group
20	3	19.7761	Residence group
14	2	19.7761	Residence group
20	12	19.7761	Residence group
10	3	19.7758	Residence group
21	2	19.7717	Residence group
28	11	19.7714	Residence group
16	1	19.7694	Residence group
26	12	19.7681	Residence group
27	10	19.7674	Residence group
3	11	19.7661	Residence group
5	1	19.765	Residence group
23	12	19.7641	Residence group
22	10	19.763	Residence group
9	3	19.7562	Residence group
21	12	19.7526	Residence group
13	12	19.7503	Residence group
18	12	19.7493	Residence group
20	10	19.7473	Residence group
14	11	19.7448	Residence group
25	1	19.7432	Residence group
5	1	19.7414	Residence group
20	11	19.7332	Residence group
13	3	19.7306	Residence group
20	12	19.7296	Residence group
19	1	19.7271	Residence group
27	2	19.725	Residence group
24	10	19.724	Residence group
27	10	19.717	Residence group
9	12	19.7169	Residence group
20	10	19.7135	Residence group
7	3	19.711	Residence group
26	2	19.7109	Residence group
23	2	19.7017	Residence group
28	1	19.7016	Residence group
4	11	19.7003	Residence group
19	11	19.6988	Residence group
19	1	19.6968	Residence group
19	12	19.6956	Residence group
18	12	19.6949	Residence group
16	1	19.6924	Residence group
14	12	19.6915	Residence group
12	3	19.6914	Residence group
9	11	19.69	Residence group
13	12	19.6899	Residence group
14	11	19.6855	Residence group
7	1	19.6791	Residence group
24	1	19.6787	Residence group
27	10	19.6778	Residence group
16	10	19.6769	Residence group
13	10	19.6769	Residence group
8	3	19.6709	Residence group
12	12	19.6707	Residence group
15	12	19.6679	Residence group
11	3	19.6675	Residence group
30	10	19.6671	Residence group
21	12	19.6658	Residence group
15	11	19.6629	Residence group
13	3	19.6594	Residence group
6	1	19.659	Residence group
14	12	19.6583	Residence group
20	1	19.648	Residence group
23	10	19.6471	Residence group
8	1	19.6459	Residence group
21	11	19.6451	Residence group
22	1	19.6444	Residence group
13	2	19.6443	Residence group
5	11	19.6436	Residence group
15	3	19.6423	Residence group
6	3	19.6372	Residence group
13	12	19.6341	Residence group
2	12	19.6325	Residence group
16	12	19.6285	Residence group
18	12	19.6229	Residence group
18	12	19.6228	Residence group
19	12	19.621	Residence group
4	2	19.6203	Residence group
5	11	19.6176	Residence group
28	12	19.6168	Residence group
13	11	19.6165	Residence group
22	12	19.6139	Residence group
19	12	19.6122	Residence group
26	2	19.6093	Residence group
23	11	19.6089	Residence group
9	12	19.6076	Residence group
17	12	19.6018	Residence group
26	1	19.6001	Residence group
21	12	19.5958	Residence group
23	12	19.5936	Residence group
16	11	19.5831	Residence group
8	11	19.5767	Residence group
23	11	19.573	Residence group
18	1	19.5704	Residence group
14	11	19.5685	Residence group
27	1	19.5678	Residence group
28	1	19.5665	Residence group
24	1	19.5645	Residence group
4	11	19.5624	Residence group
15	11	19.5576	Residence group
1	4	19.0439	Residence group
2	4	20.9273	Residence group
3	4	21.9404	Residence group
4	4	21.7636	Residence group
5	4	23.3413	Residence group
6	4	23.3149	Residence group
7	4	23.2806	Residence group
8	4	22.6196	Residence group
9	4	22.1303	Residence group
10	4	21.8936	Residence group
11	4	20.8742	Residence group
12	4	21.1049	Residence group
13	4	22.7076	Residence group
14	4	22.0711	Residence group
15	4	20.5779	Residence group
16	4	20.5616	Residence group
17	4	20.0002	Residence group
18	4	20.7794	Residence group
19	4	20.771	Residence group
20	4	19.9235	Residence group
21	4	20.2439	Residence group
22	4	20.6725	Residence group
23	4	19.8441	Residence group
24	4	19.218	Residence group
25	4	19.2862	Residence group
26	4	19.672	Residence group
27	4	22.3818	Residence group
28	4	21.072	Residence group
29	4	21.323	Residence group
30	4	20.7171	Residence group
1	5	20.8809	Residence group
2	5	21.8289	Residence group
3	5	21.796	Residence group
4	5	21.2902	Residence group
5	5	22.3763	Residence group
6	5	21.6868	Residence group
7	5	21.099	Residence group
8	5	22.096	Residence group
9	5	22.2697	Residence group
10	5	22.4636	Residence group
11	5	21.8428	Residence group
12	5	22.2578	Residence group
13	5	22.8912	Residence group
14	5	23.2701	Residence group
15	5	21.015	Residence group
16	5	21.5156	Residence group
17	5	22.77	Residence group
18	5	23.0253	Residence group
19	5	20.7751	Residence group
20	5	22.5583	Residence group
21	5	21.7998	Residence group
22	5	21.665	Residence group
23	5	21.88	Residence group
24	5	21.4786	Residence group
25	5	22.2203	Residence group
26	5	22.8762	Residence group
27	5	21.8594	Residence group
28	5	23.4841	Residence group
29	5	24.2064	Residence group
30	5	24.091	Residence group
31	5	23.8785	Residence group
1	6	23.1945	Residence group
2	6	22.9462	Residence group
3	6	23.4366	Residence group
4	6	22.425	Residence group
5	6	22.3989	Residence group
6	6	21.4474	Residence group
7	6	20.8538	Residence group
8	6	21.3371	Residence group
9	6	21.8797	Residence group
10	6	24.335	Residence group
11	6	24.5	Residence group
12	6	23.3883	Residence group
13	6	24.0225	Residence group
14	6	24.3184	Residence group
15	6	21.5488	Residence group
16	6	20.7453	Residence group
17	6	21.2524	Residence group
18	6	22.0351	Residence group
19	6	22.0771	Residence group
20	6	21.956	Residence group
21	6	21.9278	Residence group
22	6	21.7478	Residence group
23	6	22.1984	Residence group
24	6	21.9694	Residence group
25	6	22.5899	Residence group
26	6	22.6818	Residence group
27	6	21.8234	Residence group
28	6	23.4928	Residence group
29	6	22.161	Residence group
30	6	22.1691	Residence group
1	7	23.9117	Residence group
2	7	25.4763	Residence group
23	3	19.5567	Residence group
8	1	19.5545	Residence group
10	3	19.5487	Residence group
25	2	19.5472	Residence group
20	12	19.5464	Residence group
28	12	19.5443	Residence group
14	3	19.5379	Residence group
23	12	19.5378	Residence group
25	12	19.5296	Residence group
9	11	19.5257	Residence group
15	12	19.522	Residence group
10	2	19.5165	Residence group
13	11	19.5154	Residence group
24	12	19.5148	Residence group
20	2	19.5146	Residence group
29	12	19.5113	Residence group
12	12	19.5087	Residence group
13	12	19.5042	Residence group
7	11	19.5032	Residence group
1	3	19.5015	Residence group
10	11	19.4997	Residence group
1	11	19.4984	Residence group
3	1	19.4946	Residence group
17	10	19.492	Residence group
19	12	19.4914	Residence group
7	3	19.4875	Residence group
24	11	19.4875	Residence group
14	3	19.4868	Residence group
17	1	19.4855	Residence group
14	10	19.4849	Residence group
9	1	19.4845	Residence group
27	12	19.4844	Residence group
18	1	19.4823	Residence group
22	12	19.482	Residence group
12	3	19.4792	Residence group
20	12	19.4774	Residence group
3	3	19.4762	Residence group
23	1	19.4738	Residence group
26	12	19.4711	Residence group
4	2	19.47	Residence group
30	1	19.464	Residence group
31	12	19.4634	Residence group
27	12	19.4624	Residence group
24	2	19.4613	Residence group
25	2	19.4607	Residence group
15	12	19.4579	Residence group
14	11	19.4578	Residence group
20	3	19.454	Residence group
2	3	19.4535	Residence group
25	1	19.4503	Residence group
31	12	19.4494	Residence group
23	12	19.4442	Residence group
2	12	19.4415	Residence group
25	10	19.4413	Residence group
28	10	19.4385	Residence group
2	2	19.4379	Residence group
23	2	19.4372	Residence group
24	12	19.4321	Residence group
27	1	19.4316	Residence group
20	12	19.4299	Residence group
3	1	19.4297	Residence group
18	11	19.4261	Residence group
4	3	19.4234	Residence group
25	11	19.4231	Residence group
30	12	19.4218	Residence group
31	1	19.4147	Residence group
14	12	19.4117	Residence group
24	12	19.4077	Residence group
26	11	19.4042	Residence group
30	1	19.4039	Residence group
7	2	19.4029	Residence group
29	1	19.4015	Residence group
11	2	19.3967	Residence group
21	1	19.3964	Residence group
25	12	19.3963	Residence group
17	12	19.396	Residence group
10	1	19.3953	Residence group
5	2	19.3946	Residence group
23	12	19.3931	Residence group
18	2	19.3901	Residence group
3	11	19.3882	Residence group
18	1	19.388	Residence group
16	10	19.3871	Residence group
27	11	19.3856	Residence group
22	12	19.3848	Residence group
22	12	19.3832	Residence group
22	1	19.3748	Residence group
9	11	19.3739	Residence group
20	2	19.372	Residence group
10	3	19.3681	Residence group
15	10	19.3677	Residence group
29	12	19.3638	Residence group
19	11	19.3622	Residence group
15	3	19.3593	Residence group
13	10	19.3573	Residence group
7	11	19.3536	Residence group
16	2	19.3532	Residence group
18	12	19.352	Residence group
12	11	19.3507	Residence group
3	1	19.3504	Residence group
26	2	19.3488	Residence group
8	1	19.3469	Residence group
12	11	19.3469	Residence group
1	2	19.3444	Residence group
7	1	19.343	Residence group
14	10	19.3372	Residence group
3	11	19.3273	Residence group
29	3	19.3247	Residence group
21	12	19.3247	Residence group
10	3	19.3237	Residence group
27	11	19.3223	Residence group
15	11	19.3217	Residence group
26	12	19.3188	Residence group
1	1	19.3183	Residence group
2	1	19.3181	Residence group
30	10	19.3159	Residence group
31	12	19.3122	Residence group
21	1	19.3111	Residence group
15	12	19.3092	Residence group
8	11	19.3092	Residence group
17	10	19.3088	Residence group
3	2	19.3054	Residence group
19	2	19.3045	Residence group
14	3	19.2987	Residence group
25	12	19.2922	Residence group
24	12	19.2915	Residence group
26	1	19.291	Residence group
8	11	19.2897	Residence group
20	1	19.2895	Residence group
27	12	19.2855	Residence group
9	2	19.2845	Residence group
28	12	19.2844	Residence group
23	10	19.2843	Residence group
15	2	19.2841	Residence group
16	3	19.2835	Residence group
22	1	19.2831	Residence group
8	2	19.2823	Residence group
27	1	19.2819	Residence group
6	11	19.2787	Residence group
28	10	19.2737	Residence group
25	2	19.2722	Residence group
18	10	19.2695	Residence group
23	1	19.2683	Residence group
23	12	19.2612	Residence group
31	3	19.2594	Residence group
6	1	19.2587	Residence group
28	12	19.2543	Residence group
30	12	19.2524	Residence group
24	11	19.2487	Residence group
14	1	19.2478	Residence group
29	12	19.2472	Residence group
7	2	19.2457	Residence group
20	2	19.2332	Residence group
27	12	19.2326	Residence group
18	1	19.2315	Residence group
9	3	19.2295	Residence group
1	4	20.582	Residence group
2	4	20.6875	Residence group
3	4	19.4611	Residence group
4	4	20.8027	Residence group
5	4	21.3438	Residence group
6	4	21.0278	Residence group
7	4	22.1669	Residence group
8	4	21.1026	Residence group
9	4	21.4889	Residence group
10	4	22.3622	Residence group
11	4	20.8472	Residence group
12	4	21.9307	Residence group
13	4	21.6723	Residence group
14	4	20.4161	Residence group
15	4	20.7748	Residence group
16	4	20.4519	Residence group
17	4	23.1118	Residence group
18	4	22.8332	Residence group
19	4	20.7435	Residence group
20	4	20.8131	Residence group
21	4	22.7614	Residence group
22	4	22.108	Residence group
23	4	23.0514	Residence group
24	4	21.8437	Residence group
25	4	22.5367	Residence group
26	4	22.44	Residence group
27	4	21.6157	Residence group
28	4	21.7343	Residence group
29	4	21.411	Residence group
30	4	22.226	Residence group
1	5	22.1333	Residence group
2	5	20.4982	Residence group
3	5	20.1575	Residence group
4	5	19.2016	Residence group
5	5	19.3967	Residence group
6	5	19.052	Residence group
7	5	19.6563	Residence group
8	5	20.7629	Residence group
9	5	23.1831	Residence group
10	5	22.053	Residence group
11	5	22.4845	Residence group
12	5	21.2193	Residence group
13	5	21.4678	Residence group
14	5	22.6688	Residence group
15	5	20.7562	Residence group
16	5	23.428	Residence group
17	5	23.297	Residence group
18	5	23.4332	Residence group
19	5	23.2109	Residence group
20	5	20.8006	Residence group
21	5	20.6114	Residence group
22	5	21.3419	Residence group
23	5	19.8063	Residence group
24	5	22.4516	Residence group
25	5	21.9847	Residence group
26	5	22.6584	Residence group
27	5	21.3235	Residence group
28	5	22.2058	Residence group
29	5	22.7162	Residence group
30	5	22.6986	Residence group
31	5	23.1393	Residence group
1	6	22.6837	Residence group
2	6	22.164	Residence group
3	6	22.5767	Residence group
4	6	23.2707	Residence group
5	6	23.171	Residence group
6	6	24.0943	Residence group
7	6	23.6851	Residence group
8	6	23.893	Residence group
9	6	23.3029	Residence group
10	6	23.3671	Residence group
11	6	23.8235	Residence group
12	6	23.7241	Residence group
13	6	24.2413	Residence group
14	6	23.1954	Residence group
15	6	22.8853	Residence group
16	6	21.6132	Residence group
17	6	21.2808	Residence group
18	6	21.1307	Residence group
19	6	21.9769	Residence group
20	6	21.9617	Residence group
21	6	21.3771	Residence group
22	6	22.2427	Residence group
23	6	21.9515	Residence group
24	6	23.2314	Residence group
25	6	22.9049	Residence group
26	6	23.0884	Residence group
27	6	23.966	Residence group
28	6	23.9174	Residence group
29	6	23.7135	Residence group
30	6	23.7673	Residence group
1	7	25.1498	Residence group
2	7	25.4933	Residence group
3	7	26.1267	Residence group
4	7	25.3322	Residence group
5	7	25.5121	Residence group
18	12	19.2271	Residence group
31	12	19.2248	Residence group
19	12	19.2228	Residence group
23	1	19.2152	Residence group
9	1	19.2141	Residence group
20	1	19.2133	Residence group
11	3	19.2067	Residence group
5	3	19.2056	Residence group
14	3	19.2034	Residence group
30	12	19.2009	Residence group
21	2	19.199	Residence group
6	2	19.1948	Residence group
12	1	19.1932	Residence group
11	1	19.1895	Residence group
22	1	19.1888	Residence group
11	3	19.1836	Residence group
28	2	19.1784	Residence group
13	1	19.1756	Residence group
16	12	19.1749	Residence group
4	11	19.1736	Residence group
23	11	19.1735	Residence group
6	11	19.1702	Residence group
10	11	19.1688	Residence group
25	12	19.1678	Residence group
2	1	19.1668	Residence group
27	12	19.1631	Residence group
30	1	19.1556	Residence group
29	11	19.1512	Residence group
5	11	19.1492	Residence group
24	12	19.1466	Residence group
20	12	19.1445	Residence group
29	11	19.1443	Residence group
26	12	19.1416	Residence group
11	1	19.1405	Residence group
9	1	19.1403	Residence group
26	11	19.1403	Residence group
31	1	19.1392	Residence group
14	2	19.1381	Residence group
27	12	19.1359	Residence group
4	1	19.1357	Residence group
1	1	19.1351	Residence group
17	1	19.1333	Residence group
6	3	19.1328	Residence group
17	12	19.1313	Residence group
15	1	19.1308	Residence group
15	11	19.1299	Residence group
15	3	19.1293	Residence group
26	11	19.1275	Residence group
28	1	19.1243	Residence group
26	1	19.1226	Residence group
19	1	19.1209	Residence group
24	12	19.1195	Residence group
10	2	19.1171	Residence group
21	1	19.1125	Residence group
20	1	19.1122	Residence group
24	11	19.1111	Residence group
26	12	19.1088	Residence group
24	1	19.1052	Residence group
4	1	19.104	Residence group
10	1	19.1037	Residence group
21	10	19.0956	Residence group
5	1	19.0937	Residence group
25	10	19.0889	Residence group
25	1	19.0886	Residence group
19	12	19.0874	Residence group
27	2	19.0817	Residence group
27	2	19.0806	Residence group
9	2	19.0805	Residence group
8	2	19.0738	Residence group
1	2	19.0699	Residence group
11	11	19.0694	Residence group
6	2	19.0651	Residence group
19	10	19.0603	Residence group
29	1	19.0587	Residence group
30	12	19.058	Residence group
26	12	19.0574	Residence group
27	12	19.0572	Residence group
22	1	19.0555	Residence group
29	12	19.0548	Residence group
16	1	19.0526	Residence group
22	10	19.0508	Residence group
24	12	19.0475	Residence group
28	11	19.0403	Residence group
6	1	19.0369	Residence group
1	1	19.0243	Residence group
9	11	19.0233	Residence group
20	1	19.0222	Residence group
28	3	19.0175	Residence group
16	11	19.0143	Residence group
26	12	19.0138	Residence group
11	1	19.0084	Residence group
2	1	19.0079	Residence group
4	1	19.0048	Residence group
17	11	19.0025	Residence group
27	1	19.0008	Residence group
25	12	18.9992	Residence group
17	11	18.9975	Residence group
25	1	18.9974	Residence group
28	1	18.9935	Residence group
4	11	18.9934	Residence group
27	10	18.9918	Residence group
28	1	18.9916	Residence group
21	1	18.9894	Residence group
26	1	18.9857	Residence group
30	12	18.98	Residence group
3	1	18.9718	Residence group
25	12	18.9709	Residence group
18	3	18.9668	Residence group
24	2	18.9613	Residence group
19	2	18.9597	Residence group
31	12	18.9527	Residence group
3	2	18.9525	Residence group
24	10	18.9523	Residence group
27	2	18.9505	Residence group
28	10	18.9494	Residence group
18	10	18.948	Residence group
19	2	18.9429	Residence group
10	3	18.941	Residence group
5	2	18.9398	Residence group
24	3	18.9371	Residence group
8	11	18.9363	Residence group
4	1	18.9313	Residence group
25	2	18.9295	Residence group
12	2	18.921	Residence group
1	1	18.9204	Residence group
16	1	18.9197	Residence group
21	2	18.9175	Residence group
9	1	18.9167	Residence group
7	12	18.9051	Residence group
12	1	18.9036	Residence group
9	11	18.9025	Residence group
8	2	18.9013	Residence group
28	12	18.9004	Residence group
31	1	18.8983	Residence group
22	3	18.8978	Residence group
17	12	18.8966	Residence group
20	3	18.8962	Residence group
19	11	18.8934	Residence group
21	2	18.893	Residence group
23	11	18.8929	Residence group
17	1	18.8924	Residence group
27	10	18.8923	Residence group
7	1	18.8922	Residence group
29	10	18.885	Residence group
17	2	18.8803	Residence group
15	1	18.8788	Residence group
9	3	18.8766	Residence group
23	12	18.8738	Residence group
11	11	18.872	Residence group
28	12	18.8697	Residence group
27	12	18.8679	Residence group
23	12	18.8607	Residence group
19	1	18.8606	Residence group
4	2	18.86	Residence group
13	2	18.8591	Residence group
18	2	18.8578	Residence group
1	4	18.1361	Residence group
2	4	18.1441	Residence group
3	4	18.1862	Residence group
4	4	18.4199	Residence group
5	4	18.5342	Residence group
6	4	18.3933	Residence group
7	4	18.4196	Residence group
8	4	18.2195	Residence group
9	4	19.1711	Residence group
10	4	19.4751	Residence group
11	4	19.7289	Residence group
12	4	19.6	Residence group
13	4	19.426	Residence group
14	4	19.7932	Residence group
15	4	19.735	Residence group
16	4	18.9175	Residence group
17	4	19.1281	Residence group
18	4	18.6194	Residence group
19	4	19.1647	Residence group
20	4	18.9207	Residence group
21	4	18.9203	Residence group
22	4	18.9325	Residence group
23	4	19.2672	Residence group
24	4	19.3133	Residence group
25	4	19.2151	Residence group
26	4	19.3551	Residence group
27	4	19.7355	Residence group
28	4	20.1647	Residence group
29	4	20.4517	Residence group
30	4	19.4124	Residence group
1	5	19.5946	Residence group
2	5	21.569	Residence group
3	5	19.9316	Residence group
4	5	21.7211	Residence group
5	5	20.1646	Residence group
6	5	20.5145	Residence group
7	5	20.5831	Residence group
8	5	20.7144	Residence group
9	5	20.8141	Residence group
10	5	20.5656	Residence group
11	5	20.2864	Residence group
12	5	20.4546	Residence group
13	5	20.4243	Residence group
14	5	20.3778	Residence group
15	5	19.9332	Residence group
16	5	20.4317	Residence group
17	5	20.2089	Residence group
18	5	20.4062	Residence group
19	5	20.475	Residence group
20	5	21.1145	Residence group
21	5	20.4068	Residence group
22	5	21.3917	Residence group
23	5	20.5324	Residence group
24	5	21.3042	Residence group
25	5	21.7727	Residence group
26	5	22.042	Residence group
27	5	22.3405	Residence group
28	5	22.9231	Residence group
29	5	23.2926	Residence group
30	5	23.7143	Residence group
31	5	23.6707	Residence group
1	6	23.7205	Residence group
2	6	21.8734	Residence group
3	6	21.8788	Residence group
4	6	23.3562	Residence group
5	6	22.0856	Residence group
6	6	23.3664	Residence group
7	6	23.3305	Residence group
8	6	22.1048	Residence group
9	6	22.0188	Residence group
10	6	21.9252	Residence group
11	6	21.7003	Residence group
12	6	21.9388	Residence group
13	6	21.9494	Residence group
14	6	21.7808	Residence group
15	6	22.1433	Residence group
16	6	22.3167	Residence group
17	6	22.3741	Residence group
18	6	22.3278	Residence group
19	6	22.7332	Residence group
20	6	22.207	Residence group
21	6	21.3464	Residence group
22	6	21.2027	Residence group
23	6	21.788	Residence group
24	6	22.1533	Residence group
25	6	22.329	Residence group
26	6	22.1834	Residence group
27	6	22.0404	Residence group
28	6	22.06	Residence group
29	6	21.9717	Residence group
30	6	21.6041	Residence group
1	7	22.2717	Residence group
2	7	22.8168	Residence group
3	7	23.4905	Residence group
4	7	24.0975	Residence group
5	7	23.9668	Residence group
6	7	23.9027	Residence group
7	7	22.5605	Residence group
8	7	25.4117	Residence group
9	7	25.5105	Residence group
10	7	24.9997	Residence group
11	7	23.8952	Residence group
12	7	24.3478	Residence group
13	1	18.8541	Residence group
22	11	18.8541	Residence group
5	1	18.8539	Residence group
13	2	18.8489	Residence group
10	11	18.8488	Residence group
1	12	18.8396	Residence group
11	2	18.833	Residence group
13	3	18.8303	Residence group
10	11	18.8216	Residence group
3	1	18.819	Residence group
21	3	18.8185	Residence group
6	3	18.8145	Residence group
9	2	18.807	Residence group
3	3	18.8033	Residence group
26	10	18.8031	Residence group
27	3	18.8021	Residence group
12	2	18.8016	Residence group
21	12	18.8011	Residence group
7	2	18.7994	Residence group
14	2	18.7967	Residence group
4	1	18.7935	Residence group
2	1	18.793	Residence group
19	3	18.7899	Residence group
13	1	18.7877	Residence group
21	11	18.787	Residence group
21	1	18.7847	Residence group
4	3	18.7845	Residence group
3	1	18.7814	Residence group
8	3	18.7793	Residence group
18	2	18.7763	Residence group
16	2	18.7746	Residence group
7	1	18.7692	Residence group
12	2	18.7681	Residence group
15	2	18.7662	Residence group
22	12	18.7651	Residence group
7	2	18.7642	Residence group
25	2	18.7633	Residence group
25	2	18.7631	Residence group
10	1	18.7621	Residence group
31	3	18.762	Residence group
24	2	18.7596	Residence group
24	1	18.7572	Residence group
19	12	18.7566	Residence group
12	3	18.7556	Residence group
29	12	18.7554	Residence group
6	1	18.7544	Residence group
7	1	18.7503	Residence group
3	2	18.7499	Residence group
14	2	18.7476	Residence group
31	12	18.744	Residence group
13	2	18.7423	Residence group
8	11	18.7405	Residence group
3	2	18.7402	Residence group
8	1	18.7396	Residence group
20	2	18.7391	Residence group
22	2	18.736	Residence group
5	1	18.7313	Residence group
31	1	18.7312	Residence group
23	2	18.7305	Residence group
29	1	18.7291	Residence group
22	3	18.7272	Residence group
10	1	18.7216	Residence group
19	2	18.72	Residence group
16	2	18.7198	Residence group
10	2	18.7193	Residence group
6	1	18.719	Residence group
22	2	18.7185	Residence group
29	12	18.716	Residence group
8	3	18.7148	Residence group
11	1	18.7147	Residence group
17	3	18.7126	Residence group
1	2	18.7076	Residence group
28	12	18.6995	Residence group
17	2	18.6929	Residence group
23	1	18.6894	Residence group
21	3	18.6871	Residence group
31	12	18.687	Residence group
27	12	18.6812	Residence group
23	2	18.6798	Residence group
24	3	18.6778	Residence group
25	12	18.6777	Residence group
28	12	18.6767	Residence group
11	2	18.6755	Residence group
26	12	18.6755	Residence group
24	3	18.6753	Residence group
26	3	18.6702	Residence group
26	3	18.6681	Residence group
29	12	18.6652	Residence group
1	2	18.6649	Residence group
3	2	18.6643	Residence group
18	3	18.663	Residence group
30	12	18.6552	Residence group
1	1	18.6493	Residence group
22	12	18.6487	Residence group
9	1	18.642	Residence group
22	2	18.6358	Residence group
24	3	18.6339	Residence group
31	3	18.6327	Residence group
23	3	18.6296	Residence group
29	12	18.626	Residence group
23	3	18.624	Residence group
18	2	18.6234	Residence group
8	1	18.6202	Residence group
1	12	18.6193	Residence group
22	11	18.6193	Residence group
27	1	18.6131	Residence group
7	3	18.6121	Residence group
4	1	18.6087	Residence group
28	12	18.6085	Residence group
13	1	18.6055	Residence group
5	2	18.6016	Residence group
26	2	18.5953	Residence group
4	1	18.5916	Residence group
10	3	18.5891	Residence group
3	1	18.5866	Residence group
25	3	18.5861	Residence group
10	1	18.585	Residence group
21	1	18.5826	Residence group
12	2	18.5764	Residence group
17	1	18.576	Residence group
15	3	18.575	Residence group
14	1	18.5739	Residence group
30	12	18.5736	Residence group
5	2	18.5717	Residence group
2	2	18.5659	Residence group
29	12	18.5643	Residence group
6	1	18.5633	Residence group
25	3	18.5628	Residence group
25	3	18.5624	Residence group
2	1	18.5605	Residence group
9	11	18.552	Residence group
11	1	18.551	Residence group
12	1	18.5268	Residence group
23	2	18.518	Residence group
21	10	18.5169	Residence group
9	3	18.5143	Residence group
9	2	18.5137	Residence group
5	3	18.5108	Residence group
31	12	18.5105	Residence group
23	2	18.5094	Residence group
17	1	18.5072	Residence group
12	1	18.4975	Residence group
5	1	18.4895	Residence group
21	11	18.4869	Residence group
12	1	18.4856	Residence group
13	2	18.4736	Residence group
17	2	18.4736	Residence group
12	2	18.4735	Residence group
4	2	18.4724	Residence group
1	3	18.4697	Residence group
15	1	18.4648	Residence group
22	10	18.461	Residence group
8	2	18.4596	Residence group
13	1	18.4583	Residence group
26	1	18.4577	Residence group
16	3	18.4572	Residence group
28	1	18.4534	Residence group
14	1	18.4492	Residence group
20	11	18.4458	Residence group
31	1	18.4457	Residence group
20	2	18.4427	Residence group
21	2	18.4424	Residence group
6	3	18.4405	Residence group
9	11	18.4371	Residence group
6	2	18.4341	Residence group
1	4	20.4999	Residence group
2	4	20.3086	Residence group
3	4	20.3638	Residence group
4	4	21.2175	Residence group
5	4	21.828	Residence group
6	4	21.6801	Residence group
7	4	21.0295	Residence group
8	4	21.0211	Residence group
9	4	20.7929	Residence group
10	4	21.059	Residence group
11	4	23.1183	Residence group
12	4	22.8309	Residence group
13	4	19.9742	Residence group
14	4	20.1707	Residence group
15	4	19.7389	Residence group
16	4	19.852	Residence group
17	4	19.5705	Residence group
18	4	19.7376	Residence group
19	4	19.4242	Residence group
20	4	19.9105	Residence group
21	4	19.6347	Residence group
22	4	21.3007	Residence group
23	4	21.3947	Residence group
24	4	20.2188	Residence group
25	4	19.3327	Residence group
26	4	19.4292	Residence group
27	4	19.4509	Residence group
28	4	19.267	Residence group
29	4	19.2963	Residence group
30	4	19.5505	Residence group
1	5	19.6111	Residence group
2	5	19.5681	Residence group
3	5	19.4632	Residence group
4	5	19.4945	Residence group
5	5	19.3116	Residence group
6	5	19.4184	Residence group
7	5	19.2781	Residence group
8	5	19.5388	Residence group
9	5	19.6129	Residence group
2	1	18.4309	Residence group
1	1	18.4258	Residence group
3	12	18.4255	Residence group
24	2	18.4241	Residence group
30	11	18.4219	Residence group
9	1	18.4171	Residence group
22	11	18.4113	Residence group
11	1	18.4066	Residence group
20	2	18.402	Residence group
8	2	18.3967	Residence group
29	10	18.396	Residence group
25	3	18.3891	Residence group
7	1	18.381	Residence group
26	3	18.3765	Residence group
25	2	18.3751	Residence group
2	1	18.3749	Residence group
2	2	18.3717	Residence group
16	1	18.3612	Residence group
22	2	18.3564	Residence group
30	10	18.3502	Residence group
5	1	18.3493	Residence group
5	2	18.3461	Residence group
15	2	18.3437	Residence group
19	10	18.3404	Residence group
4	2	18.3379	Residence group
31	3	18.3353	Residence group
26	2	18.3332	Residence group
15	2	18.3293	Residence group
23	2	18.3237	Residence group
16	3	18.3226	Residence group
2	2	18.3148	Residence group
14	1	18.3121	Residence group
15	1	18.3115	Residence group
1	1	18.3095	Residence group
6	1	18.3094	Residence group
15	1	18.3026	Residence group
2	11	18.3004	Residence group
18	3	18.2976	Residence group
30	3	18.2949	Residence group
26	12	18.2943	Residence group
7	3	18.291	Residence group
12	11	18.2862	Residence group
19	2	18.286	Residence group
2	2	18.2817	Residence group
21	2	18.2809	Residence group
27	3	18.28	Residence group
10	1	18.2777	Residence group
16	2	18.2711	Residence group
2	3	18.2711	Residence group
2	12	18.2645	Residence group
10	11	18.2625	Residence group
28	10	18.2563	Residence group
14	3	18.2518	Residence group
15	3	18.2482	Residence group
28	3	18.248	Residence group
12	1	18.2464	Residence group
28	3	18.2452	Residence group
30	12	18.2408	Residence group
30	12	18.2305	Residence group
26	3	18.2268	Residence group
13	1	18.2231	Residence group
31	1	18.22	Residence group
16	2	18.2179	Residence group
7	11	18.2155	Residence group
5	2	18.2112	Residence group
27	3	18.211	Residence group
15	3	18.2086	Residence group
25	12	18.2079	Residence group
30	11	18.2063	Residence group
31	10	18.2031	Residence group
18	1	18.2008	Residence group
1	2	18.1979	Residence group
11	1	18.1935	Residence group
3	1	18.1933	Residence group
27	2	18.1901	Residence group
22	2	18.1886	Residence group
14	2	18.1876	Residence group
18	12	18.1856	Residence group
1	1	18.1755	Residence group
1	2	18.1716	Residence group
18	3	18.1674	Residence group
29	3	18.1669	Residence group
5	1	18.1654	Residence group
16	1	18.1545	Residence group
4	2	18.1477	Residence group
3	3	18.1442	Residence group
23	1	18.1396	Residence group
19	3	18.1386	Residence group
15	1	18.1372	Residence group
14	2	18.1215	Residence group
28	2	18.1184	Residence group
15	1	18.1107	Residence group
6	2	18.1082	Residence group
9	1	18.1042	Residence group
13	3	18.0988	Residence group
17	2	18.0982	Residence group
16	1	18.0956	Residence group
21	10	18.094	Residence group
14	1	18.0869	Residence group
13	1	18.0866	Residence group
29	3	18.0865	Residence group
5	1	18.0864	Residence group
18	2	18.0836	Residence group
17	1	18.0799	Residence group
30	3	18.0744	Residence group
28	3	18.0733	Residence group
18	1	18.071	Residence group
29	3	18.0657	Residence group
17	2	18.0599	Residence group
23	10	18.0596	Residence group
10	2	18.055	Residence group
17	1	18.0529	Residence group
14	1	18.0495	Residence group
12	1	18.0394	Residence group
22	2	18.032	Residence group
18	11	18.0318	Residence group
21	3	18.0286	Residence group
2	2	18.0243	Residence group
26	2	18.0192	Residence group
15	2	18.0181	Residence group
18	1	18.0176	Residence group
4	1	18.0165	Residence group
28	3	18.0138	Residence group
4	3	18.013	Residence group
6	2	18.0078	Residence group
26	3	18.0058	Residence group
27	1	18.0009	Residence group
11	2	17.9916	Residence group
3	3	17.9887	Residence group
23	1	17.9786	Residence group
13	3	17.9735	Residence group
8	2	17.9723	Residence group
3	1	17.9722	Residence group
3	3	17.9653	Residence group
10	11	17.9619	Residence group
2	1	17.9593	Residence group
20	3	17.9545	Residence group
22	3	17.9518	Residence group
24	1	17.9506	Residence group
24	2	17.9505	Residence group
7	1	17.9481	Residence group
24	2	17.9437	Residence group
28	1	17.9435	Residence group
20	1	17.9358	Residence group
1	3	17.9352	Residence group
30	3	17.9315	Residence group
2	3	17.9307	Residence group
25	2	17.9307	Residence group
19	1	17.9292	Residence group
21	2	17.9235	Residence group
20	2	17.9189	Residence group
29	3	17.9173	Residence group
27	1	17.9145	Residence group
14	2	17.9096	Residence group
18	1	17.9082	Residence group
19	2	17.907	Residence group
3	12	17.8969	Residence group
25	1	17.894	Residence group
14	3	17.8939	Residence group
16	2	17.8937	Residence group
29	1	17.8935	Residence group
26	2	17.8908	Residence group
21	1	17.8905	Residence group
6	1	17.8869	Residence group
24	1	17.8866	Residence group
31	10	17.886	Residence group
7	2	17.8859	Residence group
18	2	17.8841	Residence group
20	3	17.8825	Residence group
19	1	17.8823	Residence group
20	1	17.8801	Residence group
21	1	17.88	Residence group
20	1	17.8679	Residence group
16	1	17.867	Residence group
22	1	17.8645	Residence group
3	11	17.8611	Residence group
27	3	17.8594	Residence group
21	2	17.8585	Residence group
9	2	17.8527	Residence group
18	3	17.8519	Residence group
17	3	17.8499	Residence group
23	10	17.8474	Residence group
22	1	17.8466	Residence group
31	1	17.8415	Residence group
26	1	17.8328	Residence group
30	3	17.8297	Residence group
8	2	17.8297	Residence group
7	1	17.8192	Residence group
8	2	17.8162	Residence group
6	2	17.8142	Residence group
21	1	17.8081	Residence group
7	2	17.8075	Residence group
4	2	17.8053	Residence group
26	1	17.7945	Residence group
4	2	17.7936	Residence group
29	1	17.7933	Residence group
12	3	17.7928	Residence group
19	1	17.784	Residence group
11	1	17.7833	Residence group
20	2	17.7812	Residence group
22	1	17.7781	Residence group
20	3	17.7767	Residence group
28	1	17.7706	Residence group
30	1	17.7679	Residence group
7	2	17.7659	Residence group
28	1	17.7651	Residence group
8	1	17.7593	Residence group
9	2	17.7592	Residence group
25	1	17.7508	Residence group
6	1	17.7507	Residence group
21	2	17.7466	Residence group
9	2	17.7462	Residence group
1	2	17.7446	Residence group
13	11	17.744	Residence group
3	2	17.7373	Residence group
4	12	17.7365	Residence group
26	1	17.7337	Residence group
28	2	17.7312	Residence group
23	3	17.729	Residence group
8	1	17.7241	Residence group
11	3	17.7236	Residence group
30	1	17.7231	Residence group
23	1	17.7221	Residence group
27	1	17.72	Residence group
5	2	17.7125	Residence group
14	1	17.7124	Residence group
29	2	17.7017	Residence group
14	11	17.6983	Residence group
3	2	17.6974	Residence group
4	1	17.6802	Residence group
2	2	17.6748	Residence group
10	2	17.6707	Residence group
11	2	17.6698	Residence group
23	2	17.6696	Residence group
31	1	17.6683	Residence group
15	2	17.6648	Residence group
28	3	17.6645	Residence group
9	2	17.6576	Residence group
23	2	17.6502	Residence group
24	1	17.6499	Residence group
19	3	17.6487	Residence group
13	2	17.627	Residence group
16	3	17.6165	Residence group
10	2	17.6158	Residence group
22	2	17.6156	Residence group
6	2	17.6139	Residence group
31	12	17.6115	Residence group
19	2	17.6081	Residence group
16	3	17.6079	Residence group
23	1	17.6055	Residence group
1	4	21.0772	Residence group
2	4	20.636	Residence group
3	4	20.4531	Residence group
4	4	20.7768	Residence group
5	4	21.918	Residence group
6	4	20.0376	Residence group
7	4	19.683	Residence group
8	4	20.0574	Residence group
9	4	20.9816	Residence group
[truncated: 703 more rows]

## Sheet: abnormal temperature
tagN	Date	Time	exTemp	inTemp	Dep	duration
2737	2014-07-04	12:01:30	31.12	31	-1.60868	630
2737	2014-07-05	13:27:00	30.8	31.04	-1.11522	990
2737	2014-07-05	19:23:00	30.24	31.04	-1.11522	660
2737	2014-07-12	15:27:00	30.62	31.04	-1.11522	1440
2737	2014-07-12	16:48:30	30.6	31	-0.621762	360
2737	2014-07-12	16:57:00	29.84	31	0.375031	960
2737	2014-07-15	19:23:30	29.62	31.04	-0.1283	960
2737	2014-07-18	17:14:00	29.84	31.04	-0.1283	660
2737	2014-07-18	18:23:30	29.74	31.06	-0.621762	630
2737	2014-07-18	18:35:00	27	31	46.7604	900
2737	2014-07-18	19:06:30	29.24	31	18.6331	840
2737	2014-07-20	19:17:00	28.82	31	0.375031	330
2737	2014-07-22	19:10:00	28.98	31	12.7116	1380
2737	2014-07-23	19:10:30	28.52	31	8.27042	420
2737	2014-07-24	19:18:00	28.48	31.04	21.5939	900
2737	2014-07-26	19:17:30	29.3	31	5.80311	630
2737	2014-08-12	19:10:00	29.44	31	0.868492	1080
2737	2014-08-15	19:13:00	29.06	31	0.375031	420
2737	2014-08-16	18:29:30	27.14	31.04	45.28	2370
2737	2014-08-17	15:48:00	29.12	31	11.2312	390
2737	2014-08-17	17:36:30	29.24	31	8.27042	1200
2737	2014-08-18	18:40:00	29.46	31	5.30965	2130
2737	2014-08-22	18:14:30	29.74	31.04	3.82926	2640
2737	2014-08-23	19:06:30	29.84	31.04	2.84234	1230
2737	2014-08-25	19:01:00	29.58	31	14.192	690
2737	2014-08-26	17:16:30	29.78	31.04	2.34888	1590
2737	2014-08-26	17:46:30	29.82	31.04	6.79003	1290
2737	2014-08-26	18:14:00	29.56	31.04	14.6854	450
2737	2014-08-26	18:37:30	28.88	31.06	26.035	1680
2737	2014-08-29	18:22:30	29.32	31.04	21.5939	930
2737	2014-08-29	18:40:30	29.06	31	20.1135	1650
2737	2014-09-01	18:31:30	29.44	31	18.1396	1470
2737	2014-09-04	18:30:00	31	31.04	3.82926	2820
2815	2014-11-01	15:29:00	29	31.06	42.6252	5280
2815	2014-11-01	17:09:30	29	31	0.187515	1290
2815	2014-11-01	17:32:00	28.92	31	59.4029	510
2815	2014-11-03	13:31:00	28.78	31	62.8571	1290
2815	2014-11-03	14:22:00	28.88	31.04	26.341	3390
2815	2014-11-03	15:36:00	28.88	31	1.17444	1470
2815	2014-11-05	15:39:00	28.86	31.04	28.8083	570
2815	2014-11-05	15:49:30	28.88	31.04	5.12213	1410
2815	2014-11-06	11:35:00	29.2	31	0.187515	660
2815	2014-11-06	12:16:30	29.32	31	0.187515	420
2815	2014-11-06	13:27:00	29.24	31	0.187515	4530
2815	2014-11-06	15:02:00	29.3	31	-0.305946	1680
2815	2014-11-06	15:52:00	29.2	31.04	0.187515	4950
2815	2014-11-07	13:21:00	29.28	31	0.187515	420
2815	2014-11-07	14:51:00	29.22	31	0.187515	2400
2815	2014-11-09	16:47:30	28.86	31.04	20.4194	600
2815	2014-11-10	15:43:30	28.82	31.08	63.8441	5280
2815	2014-11-10	17:18:00	28.82	31.04	0.187515	450
2815	2014-11-11	14:24:00	28.82	31	43.6121	1680
2815	2014-11-11	15:18:30	29	31	0.187515	3720
2815	2014-11-11	16:22:00	28.82	31.04	46.0794	2400
2815	2014-11-11	17:20:00	28.92	31.04	0.187515	360
2815	2014-11-12	15:16:30	28.8	31.06	52.001	5220
2815	2014-11-12	16:46:30	28.96	31	1.17444	3060
2815	2014-11-13	16:43:30	28.92	31.04	0.187515	2760
2815	2014-11-14	15:49:30	28.82	31	56.4421	1140
2815	2014-11-14	16:13:00	28.82	31	35.2233	660
2815	2014-11-16	17:22:30	28.86	31	0.680977	510
2815	2014-11-18	16:32:30	28.82	31.04	30.7821	960
2815	2014-11-19	16:31:00	28.64	31.04	62.3637	390
2815	2014-12-09	17:25:00	28.86	31	1.17444	2100
2815	2014-12-10	05:18:00	28.64	31	0.187515	1200
2815	2014-12-11	14:03:30	28.7	31	27.3279	780
2815	2014-12-11	14:29:30	28.7	31	32.756	900
2815	2014-12-11	14:47:00	28.7	31	35.2233	2070
2815	2014-12-12	17:51:00	28.76	31	0.187515	390
2815	2014-12-13	15:12:00	28.96	31	-0.305946	480
2815	2014-12-13	17:04:30	28.22	31.04	72.2329	4650
2815	2014-12-14	09:42:30	28.88	31.04	0.187515	780
2815	2014-12-14	10:25:30	28.9	31.06	0.680977	1050
2815	2014-12-14	10:48:00	28.9	31.04	35.2233	840
2815	2014-12-14	11:17:30	28.92	31.04	1.17444	360
2815	2014-12-14	11:37:00	28.94	31.08	-0.305946	600
2815	2014-12-14	11:56:30	27.98	31.04	67.2983	2430
2815	2014-12-14	12:57:00	29	31.06	0.680977	2100
2815	2014-12-14	13:58:30	28.8	31.1	-0.305946	2340
2815	2014-12-14	14:38:00	28.78	31.04	0.187515	360
2815	2014-12-14	17:08:00	28.32	31	67.2983	2670
2815	2014-12-15	05:54:00	28.76	31.04	0.187515	330
2815	2014-12-15	06:00:00	28.76	31.08	-0.305946	1080
2815	2014-12-15	14:02:30	28.88	31.04	4.62867	2400
2815	2014-12-15	17:54:30	28.86	31	0.187515	900
2815	2014-12-16	16:32:00	28.82	31	55.4552	5550
2815	2014-12-16	18:29:30	28.72	31	12.5241	1830
2815	2014-12-16	20:02:00	28.78	31	53.4814	480
2815	2014-12-17	05:16:30	28.82	31	35.7168	1860
2815	2014-12-17	15:28:00	27.98	31	69.7656	690
2815	2014-12-17	15:42:30	28.78	31	29.3018	510
2815	2014-12-17	15:58:00	28.78	31.04	50.0271	4020
2815	2014-12-17	17:33:00	28.82	31	24.3671	2370
2815	2014-12-18	17:28:30	28.7	31	9.56329	2130
2815	2014-12-20	16:38:30	28.62	31.04	18.4456	900
2815	2014-12-20	17:19:30	28.6	31	19.926	660
2815	2014-12-20	17:48:30	28.6	31	-0.799408	1260
2815	2014-12-21	14:22:30	28.6	31	32.2625	330
2815	2014-12-21	14:31:00	28.6	31.04	35.7168	630
2815	2014-12-21	14:43:00	28.6	31	40.6514	3000
2815	2014-12-21	16:57:00	28.58	31	30.2887	4710
2815	2014-12-22	16:26:00	28.72	31	-0.799408	1680
2815	2014-12-24	17:38:00	28.56	31	0.187515	1710
2815	2014-12-26	17:12:00	28.5	31	7.58944	1710
2815	2014-12-26	18:09:00	28.5	31	10.5502	810
2815	2014-12-27	14:21:30	28.42	31	13.0175	330
2815	2014-12-27	15:41:00	28.06	31	72.2329	5130
2815	2014-12-27	17:09:00	28.44	31.04	22.3933	1380
2815	2014-12-27	17:35:30	28.46	31.04	58.9094	1380
2815	2014-12-29	17:18:30	28.38	31.06	44.5991	3990
2815	2015-01-02	15:56:00	28.44	31	46.0794	990
2815	2015-01-03	17:56:30	27.66	31	65.8179	2460
2815	2015-01-05	07:15:30	28.36	31.06	29.7952	1440
2815	2015-01-05	07:40:00	28.36	31.04	44.1056	660
2815	2015-01-06	07:44:00	28.52	31	0.680977	6060
2815	2015-01-06	09:26:30	28.56	31	0.187515	690
2815	2015-01-07	06:44:00	28.48	31.04	-1.29287	4770
2815	2015-01-07	08:20:00	28.5	31.06	-0.799408	420
2815	2015-01-08	07:00:00	27.4	31.06	83.5825	1260
2815	2015-01-09	06:47:00	27.84	31	79.6348	2970
2815	2015-01-09	07:44:00	27.96	31.08	77.661	1170
2815	2015-01-17	09:25:30	27.34	31.06	40.6514	2370
2815	2015-01-17	10:12:00	27.32	31	39.6644	2160
2815	2015-01-28	15:58:00	27.08	31	78.6479	4680
2815	2015-01-28	18:43:30	27.44	31.06	0.187515	450
2815	2015-01-30	17:05:00	27.32	31	76.6741	930
2815	2015-01-30	18:26:00	27.36	31.04	-1.29287	2430
2815	2015-02-09	17:34:30	27.22	31	-1.29287	1200
2815	2015-02-09	18:18:00	27.22	31	-1.29287	540
2815	2015-02-10	14:28:00	27.4	31	-1.78633	1080
2815	2015-02-10	15:31:30	26.84	31.04	107.762	2250
2815	2015-02-10	17:41:00	27.24	31	-1.29287	3630

## Sheet: Maturity for recaptured tags
tagN	rel date	rel FL(cm)	RELLAT_D	RELLAT_M	RELLAT_NS	RELLON_D	RELLON_M	RELLON_EW	rec date	rec FL	rec BW	rec GW	rec GI	gonad	RECLAT_D	RECLAT_M	RECLAT_NS	RECLON_D	RECLON_M	RECLON_EW
S3263	2020/10/16	38.5	40	59	N	150	54	E	2021-06-12	46.6	2.14	12.54	12.392	NA	30	58	N	138	45	E
S3374	2020/10/16	38	40	59	N	150	54	E	2021-06-24	49.2	2.58	31.89	26.7768	Spc	33	23	N	135	18	E
U6168	2021/10/25	56	36	43	N	141	28	E	2021-11-07	56.1	3.55	12.89	7.3007	NA	36	42	N	141	17	E
U6352	2021/11/3	55	36	42	N	141	20	E	2021-11-08	56.7	3.39	11.13	6.10585	NA	36	54	N	141	20	E
U6352	2021/11/3	55	36	42	N	141	20	E	2021-11-08	56.7	3.39	11.13	6.10585	NA	36	54	N	141	20	E
S2819	2020/10/16	38	40	59	N	150	54	E	2021-09-27	48.9	2.5	12.67	10.8355	NA	40	7	N	149	1	E
S2742	2020/10/16	38	40	59	N	150	54	E	2021-08-17	51.7	3.25	15.83	11.4554	NA	41	27	N	151	54	E
U7123	2021/10/25	54.5	36	43	N	141	28	E	2021-12-16	55.4	3.75	14.5	8.52783	Imr	35	24	N	141	30	E
U7149	2021/10/25	54	36	43	N	141	28	E	2021-12-21	54.5	3.2	10.78	6.65931	Imr	35	30	N	141	15	E
U6153	2021/10/25	55	36	43	N	141	28	E	2021-12-22	55.2	3.45	11.42	6.78967	Imr	35	28	N	141	16	E
U6722	2021/11/4	55	36	51	N	141	19	E	2022-05-06	61.6	5	48.07	20.5652	Re	33	45	N	139	55	E
U7356	2021/11/4	56	36	51	N	141	19	E	2022-05-06	60.1	4.8	54.98	25.3269	De	33	45	N	139	55	E
U6715	2021/11/4	56	36	51	N	141	19	E	2022-05-06	60.6	4.7	38.56	17.3268	De	33	50	N	139	50	E
U7092	2021/10/25	55	36	43	N	141	28	E	2022-05-18	60.2	4.95	70.86	32.4797	Re	32	30	N	142	20	E
U6348	2021/11/3	54	36	42	N	141	20	E	2022-05-18	60.3	4.89	54.57	24.8887	Re	32	20	N	142	20	E
U6730	2021/11/4	56	36	51	N	141	19	E	2022-05-18	61.1	4.71	80.95	35.489	Re	32	20	N	142	20	E
U6051	2021/10/25	55	36	43	N	141	28	E	2022-06-06	62.8	4.6	32.86	13.2675	Imr	32	29	N	133	12	E
U7151	2021/10/25	53.6	36	43	N	141	28	E	2022-06-04	57.7	4.75	159.2	82.8735	NA	34	0	N	138	50	E
U6390	2021/11/4	58	36	51	N	141	19	E	2022-06-11	64.1	5.9	81.17	30.8192	NA	34	31	N	139	16	E
